# Supplementary material for: Activation of CCL21-GPR174/CCR7 on cardiac fibroblasts underlies myocardial ischemia/reperfusion injury
Source: Front Genet. 2022 Sep 9;13:946524. doi: 10.3389/fgene.2022.946524 (PMC9505909; doi:10.3389/fgene.2022.946524)
Supplement: Supplementary file 1 [file Table2.xlsx]

## Sheet: 3-vs-2.limma_Dif
row.names(tT)	logFC	AveExpr	t	P.Value	adj.P.Val	B	regulated
KLF3-AS1	2.31404	3.53259	8.74554	1.45e-05	0.181649	-3.18252	Up-Regulated
CTC1	1.22826	4.7793	6.01248	0.000239337	0.7508	-3.37153	Up-Regulated
ZNF184	1.6985	4.23274	5.38317	0.000516506	0.832934	-3.44556	Up-Regulated
THAP9	2.39298	2.94628	5.17158	0.000677157	0.833245	-3.47444	Up-Regulated
CDKAL1	1.13931	2.86034	4.88848	0.000982633	0.88072	-3.51671	Up-Regulated
EDN1	1.56213	4.35216	4.56632	0.00152241	0.999492	-3.57043	Up-Regulated
PSD	1.20663	3.89236	4.42801	0.00184582	0.999492	-3.5955	Up-Regulated
EXTL1	1.61965	3.77963	4.27682	0.00228572	0.999492	-3.62439	Up-Regulated
BMPR1B	1.96762	4.65919	4.26079	0.0023386	0.999492	-3.62754	Up-Regulated
ZNF124	2.0379	3.98359	4.07548	0.00305412	0.999492	-3.66538	Up-Regulated
TOR1AIP2	1.16241	6.62691	4.00416	0.00338903	0.999492	-3.68063	Up-Regulated
LINC00652	1.51511	5.43734	3.94322	0.00370624	0.999492	-3.69396	Up-Regulated
BARD1	2.14373	3.43104	3.94041	0.00372162	0.999492	-3.69459	Up-Regulated
CCL22	1.41423	5.72547	3.92773	0.00379181	0.999492	-3.6974	Up-Regulated
ONECUT2	1.60235	5.26702	3.7805	0.00471843	0.999492	-3.73101	Up-Regulated
NTS	1.63606	3.83865	3.76809	0.00480684	0.999492	-3.73393	Up-Regulated
SNAPC2	1.07072	5.79285	3.75456	0.00490524	0.999492	-3.73712	Up-Regulated
HCRTR1	1.43191	3.91656	3.72542	0.00512442	0.999492	-3.74404	Up-Regulated
NARFL	1.82012	5.21923	3.69322	0.00537879	0.999492	-3.75177	Up-Regulated
PLEKHA1	1.10066	7.31187	3.55648	0.00661733	0.999492	-3.78555	Up-Regulated
SPAG5	1.69145	4.97575	3.55573	0.0066249	0.999492	-3.78574	Up-Regulated
COPZ2	1.00176	6.38791	3.43312	0.00799388	0.999492	-3.81739	Up-Regulated
SLC5A12	1.96857	2.48441	3.36838	0.00883374	0.999492	-3.83463	Up-Regulated
MCM3AP	1.36035	5.33542	3.3402	0.00922781	0.999492	-3.84224	Up-Regulated
OR1D5	1.77423	3.08153	3.28512	0.0100521	0.999492	-3.85733	Up-Regulated
NPHP1	1.45878	4.3901	3.27797	0.0101645	0.999492	-3.8593	Up-Regulated
RERGL	1.61922	3.14745	3.19523	0.0115663	0.999492	-3.88251	Up-Regulated
SYCP2	1.09732	4.10206	3.17567	0.0119262	0.999492	-3.88808	Up-Regulated
MNX1	1.8323	4.46351	3.17123	0.0120095	0.999492	-3.88935	Up-Regulated
CLCN2	1.42409	5.09733	3.15412	0.0123364	0.999492	-3.89426	Up-Regulated
GTF2E2	1.31828	5.75137	3.13581	0.0126963	0.999492	-3.89954	Up-Regulated
VASH2	1.3974	3.65947	3.11038	0.0132144	0.999492	-3.90693	Up-Regulated
TFF3	1.14791	5.56054	3.09064	0.0136316	0.999492	-3.9127	Up-Regulated
CDIP1	1.92239	3.83599	3.05108	0.0145097	0.999492	-3.92437	Up-Regulated
HBB	1.21151	10.4837	3.00646	0.0155706	0.999492	-3.93769	Up-Regulated
P2RY10	1.05242	3.17022	2.99629	0.0158234	0.999492	-3.94075	Up-Regulated
IRF2BP1	1.45095	6.21747	2.97036	0.0164874	0.999492	-3.94859	Up-Regulated
TMEM156	1.22065	2.90067	2.95635	0.016858	0.999492	-3.95286	Up-Regulated
VRTN	1.58695	4.61582	2.95351	0.0169341	0.999492	-3.95372	Up-Regulated
SCN2B	1.26228	4.26147	2.95306	0.0169463	0.999492	-3.95386	Up-Regulated
KIAA1731	1.27091	2.24111	2.95145	0.0169896	0.999492	-3.95435	Up-Regulated
DNA2	1.09258	4.77341	2.94624	0.0171308	0.999492	-3.95594	Up-Regulated
USB1	1.43552	5.91264	2.9176	0.0179284	0.999492	-3.96473	Up-Regulated
HCRTR2	1.13492	5.57775	2.91326	0.0180527	0.999492	-3.96607	Up-Regulated
PEX16	1.0525	5.74185	2.90949	0.0181612	0.999492	-3.96723	Up-Regulated
PAQR4	1.58779	5.36222	2.89175	0.0186815	0.999492	-3.97272	Up-Regulated
PELI2	1.26479	5.00216	2.88872	0.0187716	0.999492	-3.97366	Up-Regulated
MATN3	1.91953	0.646883	2.88508	0.0188809	0.999492	-3.97479	Up-Regulated
AMHR2	1.08329	3.60304	2.8063	0.0214093	0.999492	-3.99954	Up-Regulated
PPIL2	1.05937	4.25742	2.80323	0.0215146	0.999492	-4.00051	Up-Regulated
LGALS2	1.44742	4.23544	2.80011	0.0216224	0.999492	-4.00151	Up-Regulated
DLG2	1.26234	4.33893	2.76554	0.0228511	0.999492	-4.01254	Up-Regulated
KCNC4	1.36429	5.76677	2.75697	0.0231666	0.999492	-4.0153	Up-Regulated
PMS2L2	1.15685	2.89364	2.73444	0.0240179	0.999492	-4.02256	Up-Regulated
NEUROD1	2.11717	3.599	2.70663	0.0251124	0.999492	-4.03158	Up-Regulated
CCDC109B	1.3243	4.93628	2.7032	0.0252506	0.999492	-4.03269	Up-Regulated
PRSS2	1.74189	4.67126	2.68993	0.0257937	0.999492	-4.03702	Up-Regulated
CSN1S1	1.37401	3.81618	2.66643	0.0267847	0.999492	-4.04472	Up-Regulated
ALDH3A1	1.14869	4.57459	2.6528	0.0273771	0.999492	-4.04921	Up-Regulated
PCDHB8	1.64081	3.26506	2.63361	0.0282341	0.999492	-4.05555	Up-Regulated
TMEM104	1.21182	4.83824	2.62975	0.0284095	0.999492	-4.05683	Up-Regulated
GRM8	1.18933	4.4008	2.62572	0.028594	0.999492	-4.05816	Up-Regulated
MAP1LC3C	1.4755	3.99771	2.62471	0.0286406	0.999492	-4.0585	Up-Regulated
NRSN2	1.23065	6.29245	2.60409	0.0296054	0.999492	-4.06536	Up-Regulated
ADRB3	1.18567	4.04311	2.60021	0.0297903	0.999492	-4.06665	Up-Regulated
HBD	1.59605	5.7549	2.5665	0.031449	0.999492	-4.07794	Up-Regulated
WDR60	1.22206	5.2948	2.55518	0.0320269	0.999492	-4.08175	Up-Regulated
IL4	1.01429	3.32654	2.55233	0.0321738	0.999492	-4.0827	Up-Regulated
CDC42EP1	1.23574	6.03364	2.54643	0.0324806	0.999492	-4.0847	Up-Regulated
RAX	1.17276	3.57989	2.5437	0.0326235	0.999492	-4.08562	Up-Regulated
FBXL15	1.51561	4.2868	2.52742	0.0334891	0.999492	-4.09112	Up-Regulated
ZFP36	1.69631	6.79153	2.52166	0.0338012	0.999492	-4.09308	Up-Regulated
GLTSCR1	1.15637	5.91631	2.49379	0.0353512	0.999492	-4.10256	Up-Regulated
RHOH	1.67768	4.71704	2.48807	0.035678	0.999492	-4.10451	Up-Regulated
ROM1	1.14275	4.34673	2.48062	0.0361086	0.999492	-4.10706	Up-Regulated
RARS2	1.0102	2.05296	2.45941	0.0373622	0.999492	-4.11433	Up-Regulated
IL15RA	1.06811	5.71454	2.45807	0.0374433	0.999492	-4.11479	Up-Regulated
GPRC5C	1.42686	5.6137	2.4418	0.0384363	0.999492	-4.12039	Up-Regulated
OPRD1	1.22715	4.31001	2.42896	0.0392388	0.999492	-4.12482	Up-Regulated
FOXA1	1.2674	4.58816	2.42062	0.0397689	0.999492	-4.12771	Up-Regulated
BYSL	1.00607	6.20456	2.41757	0.0399651	0.999492	-4.12876	Up-Regulated
ERC2	1.49033	3.85767	2.40115	0.0410351	0.999492	-4.13446	Up-Regulated
PNLIP	1.08701	4.89741	2.36292	0.0436384	0.999492	-4.14778	Up-Regulated
TIGD6	1.74015	2.52776	2.35738	0.0440295	0.999492	-4.14972	Up-Regulated
CXCL13	1.13267	3.03914	2.35594	0.0441318	0.999492	-4.15022	Up-Regulated
CPSF1	1.05054	4.05547	2.35248	0.0443776	0.999492	-4.15143	Up-Regulated
SEC24D	1.49646	3.79308	2.34554	0.0448764	0.999492	-4.15387	Up-Regulated
FAT2	1.0163	5.04321	2.33148	0.0459025	0.999492	-4.1588	Up-Regulated
EN2	1.61222	4.15617	2.30418	0.047962	0.999492	-4.16842	Up-Regulated
HDAC7	1.26656	5.49369	2.28308	0.0496171	0.999492	-4.17588	Up-Regulated
MDM4	-2.17014	4.07269	-7.33629	5.58e-05	0.315346	-3.25955	Down-Regulated
SPICE1	-2.86651	2.92431	-7.04651	7.54e-05	0.315346	-3.28003	Down-Regulated
LOC389906	-1.8647	3.0298	-5.77961	0.000316184	0.793495	-3.39702	Down-Regulated
LOC100131532	-1.16448	3.41015	-5.55313	0.000417406	0.832934	-3.42391	Down-Regulated
RAG1	-2.14513	4.0536	-5.36126	0.000531039	0.832934	-3.44845	Down-Regulated
MMP17	-1.86525	5.5587	-5.23539	0.00062364	0.833245	-3.4655	Down-Regulated
SLC36A1	-1.30023	5.69232	-5.11327	0.00073045	0.833245	-3.4828	Down-Regulated
LRP8	-1.15249	5.71671	-4.92398	0.000937208	0.88072	-3.51117	Down-Regulated
LSM14B	-1.53635	5.34016	-4.43966	0.00181591	0.999492	-3.59334	Down-Regulated
SYP	-1.12725	5.28946	-4.36477	0.00201765	0.999492	-3.60739	Down-Regulated
PRC1	-1.04373	5.13242	-4.36349	0.00202131	0.999492	-3.60764	Down-Regulated
MTHFR	-1.4748	4.48579	-4.0645	0.0031033	0.999492	-3.6677	Down-Regulated
USP29	-1.04314	5.70005	-4.04527	0.00319149	0.999492	-3.67179	Down-Regulated
TNFSF11	-1.0203	4.23392	-3.97795	0.0035218	0.999492	-3.68633	Down-Regulated
STEAP4	-1.09431	4.06284	-3.94606	0.0036908	0.999492	-3.69334	Down-Regulated
GYS2	-1.70042	3.8745	-3.90125	0.00394306	0.999492	-3.70332	Down-Regulated
RAB8B	-1.41018	4.36844	-3.75709	0.00488665	0.999492	-3.73652	Down-Regulated
SRY	-1.9426	4.07886	-3.75516	0.00490079	0.999492	-3.73697	Down-Regulated
IGFBP1	-1.27792	4.65653	-3.70483	0.0052856	0.999492	-3.74897	Down-Regulated
CRLF2	-1.39541	5.4923	-3.70084	0.00531741	0.999492	-3.74993	Down-Regulated
PLXNA3	-1.09179	5.79837	-3.62	0.00600826	0.999492	-3.76966	Down-Regulated
P2RX7	-1.77155	4.69099	-3.61884	0.00601885	0.999492	-3.76995	Down-Regulated
CORT	-1.00425	5.87981	-3.56051	0.00657689	0.999492	-3.78453	Down-Regulated
NKX2-8	-1.51092	4.58847	-3.55632	0.00661897	0.999492	-3.78559	Down-Regulated
BCL2A1	-1.59697	3.95119	-3.53897	0.00679647	0.999492	-3.78999	Down-Regulated
NUDT4	-1.26746	4.82671	-3.52476	0.00694559	0.999492	-3.79361	Down-Regulated
ENTPD2	-1.30667	3.03682	-3.47404	0.0075066	0.999492	-3.80669	Down-Regulated
SMYD5	-1.33468	4.62219	-3.47239	0.00752566	0.999492	-3.80712	Down-Regulated
ANGPTL3	-1.1909	4.27378	-3.47234	0.00752616	0.999492	-3.80713	Down-Regulated
AHSG	-1.06869	4.65345	-3.44765	0.00781714	0.999492	-3.81357	Down-Regulated
ELMO3	-1.16303	3.75652	-3.44543	0.00784384	0.999492	-3.81416	Down-Regulated
SCTR	-1.3049	5.41124	-3.44337	0.00786882	0.999492	-3.8147	Down-Regulated
HGD	-1.03638	4.8555	-3.38423	0.00861987	0.999492	-3.83037	Down-Regulated
UTF1	-1.25599	4.34881	-3.28629	0.0100337	0.999492	-3.857	Down-Regulated
TTF2	-1.78189	3.97005	-3.27236	0.0102537	0.999492	-3.86086	Down-Regulated
ALK	-1.15296	5.00492	-3.1986	0.0115054	0.999492	-3.88155	Down-Regulated
BTBD7	-1.00374	4.39972	-3.16474	0.0121325	0.999492	-3.89121	Down-Regulated
PPP4R4	-1.12221	3.77868	-3.15287	0.0123606	0.999492	-3.89462	Down-Regulated
REXO4	-1.50416	4.62476	-3.10971	0.0132284	0.999492	-3.90712	Down-Regulated
C17orf53	-1.26145	4.28904	-3.069	0.0141049	0.999492	-3.91907	Down-Regulated
SKIL	-1.38271	4.29023	-3.02238	0.0151831	0.999492	-3.93292	Down-Regulated
SORCS3	-1.59822	4.30534	-3.01648	0.0153254	0.999492	-3.93468	Down-Regulated
SBF1	-1.18454	4.967	-3.00329	0.0156488	0.999492	-3.93864	Down-Regulated
SCRT1	-1.25141	3.3679	-2.98008	0.0162351	0.999492	-3.94565	Down-Regulated
ULK4	-1.02495	5.46965	-2.92378	0.0177533	0.999492	-3.96283	Down-Regulated
RBP3	-1.3549	4.21733	-2.91942	0.0178766	0.999492	-3.96417	Down-Regulated
KCNG2	-1.17123	3.03576	-2.91578	0.0179806	0.999492	-3.96529	Down-Regulated
WT1	-1.12724	3.72855	-2.88735	0.0188129	0.999492	-3.97409	Down-Regulated
CYP24A1	-1.43889	4.52399	-2.86796	0.019403	0.999492	-3.98013	Down-Regulated
NPL	-1.16049	3.43315	-2.86337	0.0195455	0.999492	-3.98156	Down-Regulated
ADAMTS13	-1.12483	5.22008	-2.84218	0.0202172	0.999492	-3.9882	Down-Regulated
PRO1596	-1.14971	4.42324	-2.84066	0.0202665	0.999492	-3.98869	Down-Regulated
ACTL7B	-1.12044	3.95875	-2.82792	0.0206827	0.999492	-3.9927	Down-Regulated
MAGEB3	-1.30657	3.42699	-2.73177	0.0241205	0.999492	-4.02342	Down-Regulated
KLK7	-1.16582	4.11804	-2.72156	0.0245184	0.999492	-4.02673	Down-Regulated
DOCK2	-1.61797	3.72862	-2.69755	0.0254804	0.999492	-4.03454	Down-Regulated
SPANXB1	-2.13357	3.91806	-2.69695	0.0255049	0.999492	-4.03473	Down-Regulated
TSPAN8	-1.03177	5.53975	-2.69425	0.0256159	0.999492	-4.03561	Down-Regulated
HYAL3	-1.0746	4.13709	-2.66714	0.0267542	0.999492	-4.04449	Down-Regulated
PRSS21	-1.15576	4.85176	-2.65395	0.0273266	0.999492	-4.04883	Down-Regulated
ALOX12	-1.38034	4.78012	-2.65355	0.0273444	0.999492	-4.04896	Down-Regulated
SPATA1	-2.00897	2.69284	-2.64902	0.0275438	0.999492	-4.05046	Down-Regulated
KCNK2	-1.37058	4.79415	-2.62407	0.0286698	0.999492	-4.05871	Down-Regulated
BLZF1	-1.12079	2.74948	-2.59653	0.0299669	0.999492	-4.06788	Down-Regulated
CD52	-1.17193	3.59056	-2.55444	0.032065	0.999492	-4.08199	Down-Regulated
KCTD13	-1.06109	4.54423	-2.54876	0.0323592	0.999492	-4.08391	Down-Regulated
HAB1	-1.13423	5.62239	-2.53429	0.0331212	0.999492	-4.0888	Down-Regulated
BCAS1	-1.04241	5.42567	-2.53083	0.0333063	0.999492	-4.08997	Down-Regulated
GABRA6	-1.98757	2.75647	-2.49696	0.0351716	0.999492	-4.10148	Down-Regulated
STMN2	-1.03477	3.82218	-2.49043	0.035543	0.999492	-4.10371	Down-Regulated
APOF	-1.30185	3.14454	-2.48074	0.0361017	0.999492	-4.10702	Down-Regulated
TNFRSF11A	-1.44496	3.88607	-2.47692	0.0363245	0.999492	-4.10833	Down-Regulated
ODF2	-1.57434	2.7347	-2.47118	0.036661	0.999492	-4.11029	Down-Regulated
RP3-497J21.1	-1.12974	3.78861	-2.46717	0.0368985	0.999492	-4.11167	Down-Regulated
LOC102724905	-1.32803	4.669	-2.41106	0.0403858	0.999492	-4.13102	Down-Regulated
MYRIP	-1.07277	4.46825	-2.39612	0.0413683	0.999492	-4.1362	Down-Regulated
FOXH1	-1.25939	4.60334	-2.39503	0.0414415	0.999492	-4.13659	Down-Regulated
TRHDE	-1.91529	2.55629	-2.3943	0.0414897	0.999492	-4.13684	Down-Regulated
NACAD	-1.2017	5.47061	-2.38251	0.0422846	0.999492	-4.14094	Down-Regulated
NEFM	-1.1652	3.07216	-2.37747	0.0426288	0.999492	-4.1427	Down-Regulated
TTK	-1.53905	4.11523	-2.35709	0.0440499	0.999492	-4.14982	Down-Regulated
CDC45	-1.46052	3.21865	-2.32288	0.0465416	0.999492	-4.16182	Down-Regulated
ANKRD2	-1.05192	6.91074	-2.31247	0.0473272	0.999492	-4.16549	Down-Regulated
DAZL	-1.20678	4.71773	-2.30308	0.0480469	0.999492	-4.1688	Down-Regulated
RFX2	-1.04357	5.27882	-2.28196	0.0497058	0.999492	-4.17627	Down-Regulated
