# Supplementary material for: Activation of CCL21-GPR174/CCR7 on cardiac fibroblasts underlies myocardial ischemia/reperfusion injury
Source: Front Genet. 2022 Sep 9;13:946524. doi: 10.3389/fgene.2022.946524 (PMC9505909; doi:10.3389/fgene.2022.946524)
Supplement: Supplementary file 2 [file Table3.xlsx]

## Sheet: 3-vs-1.limma_Dif
row.names(tT)	logFC	AveExpr	t	P.Value	adj.P.Val	B	regulated
CUX2	2.98168	2.8597	10.2242	4.32e-06	0.0271074	-2.60328	Up-Regulated
ZNF184	2.07248	4.04575	7.52298	4.7e-05	0.196696	-2.77369	Up-Regulated
C10orf95	1.23257	2.99977	6.46798	0.000143902	0.451421	-2.88798	Up-Regulated
SRD5A1	1.23284	4.43142	5.84305	0.000296946	0.680344	-2.97696	Up-Regulated
ZNF460	1.26377	5.44891	5.6476	0.000376336	0.680344	-3.00891	Up-Regulated
C21orf62	1.31341	5.46093	5.55974	0.00041933	0.680344	-3.02399	Up-Regulated
LYPD3	1.26106	4.49378	5.53245	0.000433755	0.680344	-3.02877	Up-Regulated
TRPM6	2.18421	3.93874	5.40978	0.000505597	0.704914	-3.05082	Up-Regulated
RASA3	1.16793	3.25448	5.01087	0.000844484	0.930785	-3.12941	Up-Regulated
EZH2	1.22159	2.46602	4.98706	0.000871356	0.930785	-3.13446	Up-Regulated
NUDT11	1.74105	3.29937	4.96761	0.000894004	0.930785	-3.13861	Up-Regulated
SHANK1	1.48917	4.89213	4.63078	0.00140635	0.930785	-3.21527	Up-Regulated
LINC00652	1.85056	5.26962	4.5703	0.00152821	0.930785	-3.23002	Up-Regulated
THAP9	2.60044	2.84255	4.52103	0.00163591	0.930785	-3.24227	Up-Regulated
B3GALT1	1.13424	3.29894	4.50317	0.00167692	0.930785	-3.24676	Up-Regulated
RP11-549J18.1	1.61719	0.978475	4.33299	0.00212833	0.930785	-3.291	Up-Regulated
IL9	1.12807	3.51019	4.32936	0.00213928	0.930785	-3.29197	Up-Regulated
PKD1P1	1.20868	3.67338	4.27077	0.0023246	0.930785	-3.30784	Up-Regulated
FGF6	1.15477	4.49545	4.23886	0.00243272	0.930785	-3.31662	Up-Regulated
OTC	1.15183	4.03183	4.22889	0.00246759	0.930785	-3.31938	Up-Regulated
CCDC144A	1.9301	2.72658	4.2055	0.00255151	0.930785	-3.3259	Up-Regulated
BEST1	1.18537	4.80918	4.1575	0.00273345	0.930785	-3.33944	Up-Regulated
MNX1	1.82169	4.46882	4.15187	0.00275572	0.930785	-3.34105	Up-Regulated
IHH	1.33741	4.705	4.12752	0.00285411	0.930785	-3.34802	Up-Regulated
KIR3DS1	1.17522	5.92556	4.12726	0.00285518	0.930785	-3.34809	Up-Regulated
PRSS2	1.55258	4.76591	4.07267	0.00308984	0.930785	-3.36393	Up-Regulated
JPH3	2.23268	3.1334	4.06572	0.00312116	0.930785	-3.36597	Up-Regulated
FOXN3-AS2	1.56647	5.03008	4.05805	0.00315614	0.930785	-3.36822	Up-Regulated
PNLIP	1.30924	4.78629	4.04641	0.00321003	0.930785	-3.37166	Up-Regulated
SH3BP1	1.36862	4.00889	3.99701	0.00344977	0.930785	-3.38638	Up-Regulated
CCDC81	2.1286	4.41699	3.95686	0.00365863	0.930785	-3.39852	Up-Regulated
GATA3	1.85363	3.46263	3.94838	0.00370447	0.930785	-3.40111	Up-Regulated
UPB1	1.94873	3.6247	3.94481	0.00372392	0.930785	-3.4022	Up-Regulated
DNA2	1.28052	4.67944	3.76493	0.00486106	0.930785	-3.4589	Up-Regulated
PLXNC1	1.78753	4.7351	3.75741	0.00491598	0.930785	-3.46134	Up-Regulated
RDH16	1.14359	3.56568	3.74864	0.00498088	0.930785	-3.4642	Up-Regulated
NRXN1	1.39583	5.16576	3.74382	0.0050169	0.930785	-3.46577	Up-Regulated
FCGR1A	1.64491	3.67658	3.74329	0.00502087	0.930785	-3.46594	Up-Regulated
CYP2C8	1.49482	4.33334	3.73642	0.00507276	0.930785	-3.46819	Up-Regulated
SLC22A2	1.30946	4.01839	3.72832	0.0051347	0.930785	-3.47085	Up-Regulated
PLS1	1.85527	5.51236	3.72208	0.00518294	0.930785	-3.4729	Up-Regulated
ADRB3	1.60701	3.83244	3.70157	0.00534499	0.930785	-3.47968	Up-Regulated
ABCA4	1.28946	4.39686	3.69535	0.00539515	0.930785	-3.48174	Up-Regulated
CCL22	1.53202	5.66657	3.68903	0.00544667	0.930785	-3.48385	Up-Regulated
GPR64	2.00406	4.68537	3.68153	0.00550848	0.930785	-3.48635	Up-Regulated
OR5I1	1.48529	5.71882	3.53603	0.00686627	0.930785	-3.53604	Up-Regulated
THPO	1.25671	3.08669	3.49226	0.00734062	0.930785	-3.55145	Up-Regulated
LAMP5	1.24307	4.34041	3.4904	0.00736153	0.930785	-3.55211	Up-Regulated
ANP32D	1.8738	3.2826	3.48254	0.00745053	0.930785	-3.5549	Up-Regulated
RAB38	1.19821	2.03783	3.4714	0.00757862	0.930785	-3.55886	Up-Regulated
CWH43	1.69532	3.34568	3.36598	0.00891247	0.930785	-3.59708	Up-Regulated
ALX3	1.26355	5.32241	3.34447	0.00921369	0.930785	-3.60503	Up-Regulated
CASR	1.5081	4.19039	3.32645	0.00947424	0.930785	-3.61173	Up-Regulated
IL36RN	1.22317	4.47958	3.32239	0.00953404	0.930785	-3.61325	Up-Regulated
ZBED2	1.56082	5.53783	3.31009	0.00971755	0.930785	-3.61785	Up-Regulated
BMPR1B	1.98072	4.65263	3.29099	0.0100097	0.930785	-3.62502	Up-Regulated
CHRNG	1.21809	5.67492	3.28769	0.0100612	0.930785	-3.62627	Up-Regulated
KPNA5	3.05491	2.77758	3.26171	0.0104758	0.930785	-3.6361	Up-Regulated
ATP6V0A4	1.38618	4.96167	3.249	0.0106851	0.930785	-3.64094	Up-Regulated
TREH	1.5974	2.70546	3.23691	0.0108881	0.930785	-3.64556	Up-Regulated
NMBR	1.09369	5.53805	3.1933	0.011655	0.930785	-3.66236	Up-Regulated
C2orf72	1.26646	4.85184	3.18691	0.0117721	0.930785	-3.66484	Up-Regulated
Igk	1.02485	6.61259	3.18061	0.0118885	0.930785	-3.66729	Up-Regulated
TUBBP5	1.6132	4.45145	3.16722	0.0121403	0.930785	-3.67251	Up-Regulated
AIM2	1.28248	5.51988	3.1548	0.0123787	0.930785	-3.67737	Up-Regulated
MBL2	2.17004	3.40816	3.14249	0.0126198	0.930785	-3.6822	Up-Regulated
MTNR1A	2.10746	3.77117	3.12007	0.0130716	0.930785	-3.69104	Up-Regulated
NFE2	1.81035	3.56304	3.10409	0.013404	0.930785	-3.69738	Up-Regulated
OR7E24	1.83435	4.69256	3.09913	0.0135089	0.930785	-3.69936	Up-Regulated
CDK5R1	1.20361	3.65808	3.09542	0.013588	0.930785	-3.70084	Up-Regulated
CASP5	1.67148	3.70616	3.06909	0.0141628	0.930785	-3.71137	Up-Regulated
ZNF137P	1.18737	5.52779	2.99717	0.015865	0.930785	-3.74051	Up-Regulated
CSN1S1	2.22506	3.39066	2.99441	0.0159344	0.930785	-3.74164	Up-Regulated
PTTG3P	1.38861	3.05255	2.98152	0.0162626	0.930785	-3.74693	Up-Regulated
IBSP	1.3249	4.51863	2.96464	0.016703	0.930785	-3.75388	Up-Regulated
DIAPH1	1.12194	5.43025	2.9485	0.0171358	0.930785	-3.76055	Up-Regulated
KIR2DL3	1.46095	5.74044	2.94123	0.0173344	0.930785	-3.76357	Up-Regulated
RP11-15P13.1	1.87155	3.88843	2.93035	0.017636	0.930785	-3.76809	Up-Regulated
BTK	1.53694	5.18995	2.90943	0.0182315	0.930785	-3.77683	Up-Regulated
FBXO24	1.22973	4.59527	2.8841	0.0189802	0.930785	-3.78746	Up-Regulated
GLP2R	1.16718	3.33074	2.87678	0.0192023	0.930785	-3.79054	Up-Regulated
SLC5A12	2.20309	2.36715	2.86199	0.0196596	0.930785	-3.7968	Up-Regulated
BRCA2	1.02277	3.95952	2.84021	0.0203533	0.930785	-3.80605	Up-Regulated
KIR3DL1	2.04899	4.20441	2.83287	0.0205927	0.930785	-3.80917	Up-Regulated
LINC00939	1.38078	3.411	2.82919	0.0207139	0.930785	-3.81075	Up-Regulated
TACR3	1.76165	4.21548	2.81793	0.0210888	0.930785	-3.81556	Up-Regulated
TAT	1.19575	4.66719	2.80669	0.0214704	0.930785	-3.82038	Up-Regulated
SYCE1L	1.40469	3.69092	2.78982	0.022056	0.930785	-3.82763	Up-Regulated
LGALS2	1.42655	4.24588	2.78339	0.0222835	0.930785	-3.8304	Up-Regulated
DGCR5	1.0234	5.72301	2.783	0.0222975	0.930785	-3.83057	Up-Regulated
NBR2	1.07663	3.14185	2.77502	0.0225834	0.930785	-3.83402	Up-Regulated
NTS	1.24129	4.03603	2.77468	0.0225956	0.930785	-3.83417	Up-Regulated
CHRM4	1.42671	4.68013	2.76994	0.0227674	0.930785	-3.83622	Up-Regulated
PAQR4	1.65064	5.3308	2.76963	0.0227787	0.930785	-3.83635	Up-Regulated
CCNA1	1.01294	4.98547	2.75863	0.0231823	0.930785	-3.84112	Up-Regulated
CBX2	1.02431	3.07663	2.75441	0.0233393	0.930785	-3.84295	Up-Regulated
TCP11L1	1.14436	4.62569	2.75068	0.0234786	0.930785	-3.84457	Up-Regulated
POU4F1	1.08689	4.97223	2.73571	0.0240474	0.930785	-3.85109	Up-Regulated
WIF1	1.26653	2.20683	2.72482	0.0244698	0.930785	-3.85585	Up-Regulated
KLHL29	1.97778	3.61871	2.714	0.0248972	0.930785	-3.86059	Up-Regulated
TCEB3-AS1	1.08537	5.11184	2.70242	0.0253628	0.930785	-3.86567	Up-Regulated
AFAP1	1.52329	3.67604	2.69894	0.0255044	0.930785	-3.8672	Up-Regulated
KRTAP1-1	1.0814	5.89186	2.67781	0.0263822	0.930785	-3.87652	Up-Regulated
RAPGEF3	1.22641	4.78562	2.67593	0.0264615	0.930785	-3.87735	Up-Regulated
MST1L	1.0994	4.42154	2.67411	0.0265388	0.930785	-3.87815	Up-Regulated
PLEKHA8P1	1.03049	5.02567	2.673	0.0265863	0.930785	-3.87864	Up-Regulated
CACNA2D3	1.53357	2.85078	2.67178	0.0266382	0.930785	-3.87918	Up-Regulated
PRKY	1.61563	4.69203	2.66282	0.0270235	0.930785	-3.88315	Up-Regulated
HOXA3	1.10079	4.80885	2.65206	0.0274932	0.930785	-3.88792	Up-Regulated
CBLN1	1.36911	4.65841	2.63995	0.0280321	0.930785	-3.89331	Up-Regulated
BAG4	1.56683	4.22774	2.63319	0.0283375	0.930785	-3.89632	Up-Regulated
ABI3BP	1.39004	3.50784	2.62527	0.0286997	0.930785	-3.89986	Up-Regulated
KRT14	1.83845	3.98385	2.62024	0.0289321	0.930785	-3.90211	Up-Regulated
CLDN18	1.30146	3.38264	2.61913	0.0289836	0.930785	-3.9026	Up-Regulated
SI	1.75927	1.76652	2.61606	0.0291268	0.930785	-3.90398	Up-Regulated
TTPA	1.03558	5.19942	2.61007	0.0294079	0.930785	-3.90666	Up-Regulated
CATSPERB	1.5595	5.12825	2.60828	0.0294925	0.930785	-3.90746	Up-Regulated
FAM105A	1.31466	4.57916	2.60239	0.0297729	0.930785	-3.91011	Up-Regulated
SCN9A	1.0142	2.53446	2.59951	0.0299107	0.930785	-3.9114	Up-Regulated
GPR50	1.50822	3.99046	2.59924	0.0299233	0.930785	-3.91152	Up-Regulated
GEMIN6	1.04414	4.36299	2.57677	0.0310224	0.930785	-3.92164	Up-Regulated
FEZF2	1.66039	4.00423	2.57084	0.0313187	0.930785	-3.92431	Up-Regulated
IL12B	1.24939	3.63609	2.55933	0.0319029	0.930785	-3.92952	Up-Regulated
CRYGB	1.24641	4.34297	2.55835	0.0319532	0.930785	-3.92996	Up-Regulated
DEF6	1.13938	3.82782	2.552	0.0322809	0.930785	-3.93284	Up-Regulated
NR4A2	1.27989	4.80476	2.54902	0.0324355	0.930785	-3.93419	Up-Regulated
CDIP1	1.61084	3.99176	2.54586	0.0326004	0.930785	-3.93562	Up-Regulated
KLF8	1.16766	2.54768	2.52865	0.0335141	0.930785	-3.94344	Up-Regulated
POLH	1.05002	4.04921	2.52378	0.0337774	0.930785	-3.94566	Up-Regulated
VRTN	1.23044	4.79407	2.51528	0.0342416	0.930785	-3.94954	Up-Regulated
NEUROD1	1.89848	3.70835	2.51501	0.0342566	0.930785	-3.94966	Up-Regulated
NUP188	1.12864	4.73436	2.51426	0.0342979	0.930785	-3.95001	Up-Regulated
SLC17A4	1.77642	6.19826	2.50999	0.0345338	0.930785	-3.95195	Up-Regulated
SOCS3	1.23846	5.08322	2.49356	0.0354575	0.930785	-3.95947	Up-Regulated
PLA2G2E	1.17992	4.08225	2.46543	0.0370967	0.930785	-3.97239	Up-Regulated
ZBTB22	1.16907	6.24084	2.46435	0.0371615	0.930785	-3.97289	Up-Regulated
KCNAB2	1.28738	4.72465	2.46415	0.0371732	0.930785	-3.97298	Up-Regulated
IFNB1	1.08732	3.93183	2.4597	0.0374403	0.930785	-3.97503	Up-Regulated
PLXNB3	1.01693	3.75435	2.4594	0.0374583	0.930785	-3.97517	Up-Regulated
LMNB1	1.57767	3.96766	2.4582	0.0375305	0.930785	-3.97572	Up-Regulated
FRMD4B	1.01871	4.48481	2.45508	0.0377194	0.930785	-3.97716	Up-Regulated
NABP1	1.58451	1.60137	2.45108	0.0379621	0.930785	-3.97901	Up-Regulated
DNMT3L	1.14707	3.58086	2.43754	0.0387973	0.930785	-3.98526	Up-Regulated
NRDE2	1.13521	3.37833	2.42522	0.0395733	0.930785	-3.99097	Up-Regulated
LIMD2	1.06547	3.44191	2.42466	0.0396088	0.930785	-3.99123	Up-Regulated
OR1D5	1.61877	3.15925	2.42204	0.0397758	0.930785	-3.99244	Up-Regulated
HRG	1.22378	5.04812	2.41472	0.0402468	0.930785	-3.99584	Up-Regulated
VGLL3	1.56465	3.98732	2.40954	0.0405828	0.930785	-3.99825	Up-Regulated
CRABP1	1.44073	4.29444	2.3986	0.0413028	0.930785	-4.00334	Up-Regulated
HOXA11	1.39288	3.47856	2.39752	0.0413745	0.930785	-4.00384	Up-Regulated
SYT12	1.04204	4.94431	2.39583	0.0414867	0.930785	-4.00462	Up-Regulated
ZNF835	1.06792	2.83392	2.39058	0.0418385	0.930785	-4.00707	Up-Regulated
EPYC	1.31611	4.15224	2.38567	0.0421701	0.930785	-4.00936	Up-Regulated
DIAPH3	1.43398	3.87928	2.35854	0.0440482	0.930785	-4.02204	Up-Regulated
HBB	1.5399	10.3195	2.32908	0.0461828	0.930785	-4.03587	Up-Regulated
KIAA1654	1.10915	4.48475	2.32089	0.0467945	0.930785	-4.03972	Up-Regulated
HIST1H4A	1.10493	4.12285	2.3208	0.0468008	0.930785	-4.03976	Up-Regulated
GID4	1.25799	4.50297	2.32033	0.0468364	0.930785	-4.03998	Up-Regulated
CNR1	1.02169	4.19198	2.31897	0.0469389	0.930785	-4.04063	Up-Regulated
HAAO	1.07597	5.41912	2.31601	0.0471627	0.930785	-4.04202	Up-Regulated
HCRTR2	1.12417	5.58312	2.31184	0.0474793	0.930785	-4.04398	Up-Regulated
KLF3-AS1	1.22782	4.0757	2.30312	0.0481482	0.930785	-4.04809	Up-Regulated
AF198444	1.18889	3.18041	2.29658	0.0486565	0.930785	-4.05118	Up-Regulated
KIAA1731	1.2789	2.23712	2.29113	0.0490837	0.930785	-4.05376	Up-Regulated
PRAF2	1.37574	4.14499	2.28519	0.0495539	0.930785	-4.05657	Up-Regulated
NPL	-1.81029	3.75805	-11.5505	1.62e-06	0.0203275	-2.55507	Down-Regulated
DCPS	-1.19669	6.11031	-4.37052	0.00201861	0.930785	-3.28102	Down-Regulated
E2F6	-1.35074	4.52423	-4.36093	0.00204607	0.930785	-3.28356	Down-Regulated
C17orf53	-1.33506	4.32584	-4.30617	0.00221066	0.930785	-3.29822	Down-Regulated
RAG1	-1.62025	3.79116	-3.90217	0.00396513	0.930785	-3.41533	Down-Regulated
SSSCA1	-1.79372	5.517	-3.71447	0.00524247	0.930785	-3.47541	Down-Regulated
ZNF667	-1.87117	3.3009	-3.699	0.00536564	0.930785	-3.48053	Down-Regulated
LTBR	-1.66943	5.31141	-3.6925	0.00541832	0.930785	-3.48269	Down-Regulated
STEAP4	-1.16776	4.09956	-3.68403	0.00548783	0.930785	-3.48551	Down-Regulated
LSM14B	-1.19453	5.16925	-3.67689	0.00554707	0.930785	-3.48789	Down-Regulated
SBF1	-1.44629	5.09787	-3.66728	0.005628	0.930785	-3.49111	Down-Regulated
GTF3C5	-1.73627	4.21663	-3.4277	0.00810418	0.930785	-3.57456	Down-Regulated
TIMP2	-1.42188	4.72515	-3.3646	0.00893153	0.930785	-3.59759	Down-Regulated
CTB-176F20.3	-1.67732	3.39411	-3.36281	0.00895627	0.930785	-3.59825	Down-Regulated
RIPK1	-1.41074	4.8299	-3.35157	0.00911312	0.930785	-3.6024	Down-Regulated
EMILIN2	-1.54244	5.40504	-3.34883	0.00915176	0.930785	-3.60342	Down-Regulated
ESYT1	-1.18705	6.40806	-3.20662	0.011415	0.930785	-3.65721	Down-Regulated
KBTBD4	-1.41619	5.21212	-3.12788	0.0129124	0.930785	-3.68796	Down-Regulated
ENTPD7	-1.25032	4.79279	-3.04877	0.0146235	0.930785	-3.71954	Down-Regulated
GSR	-1.7579	5.86248	-3.03971	0.0148339	0.930785	-3.7232	Down-Regulated
MTERF4	-1.14692	5.37528	-3.01713	0.0153724	0.930785	-3.73237	Down-Regulated
C3orf36	-1.34081	4.47418	-3.0096	0.0155562	0.930785	-3.73543	Down-Regulated
CLCN6	-1.15271	6.83321	-2.9771	0.0163768	0.930785	-3.74875	Down-Regulated
BTF3P11	-1.61682	1.39168	-2.94457	0.0172427	0.930785	-3.76218	Down-Regulated
ANKRD2	-1.11176	6.94066	-2.90272	0.0184267	0.930785	-3.77963	Down-Regulated
GRIN2D	-1.54008	3.81725	-2.85564	0.0198592	0.930785	-3.79949	Down-Regulated
FANCF	-1.36963	3.86956	-2.78765	0.0221327	0.930785	-3.82857	Down-Regulated
ADPRM	-1.15406	4.9459	-2.76763	0.0228517	0.930785	-3.83722	Down-Regulated
CST1	-1.09968	4.67634	-2.75376	0.0233635	0.930785	-3.84323	Down-Regulated
USP20	-1.53721	5.6624	-2.73654	0.0240154	0.930785	-3.85073	Down-Regulated
LILRB1	-1.33189	4.13016	-2.66772	0.026812	0.930785	-3.88098	Down-Regulated
ENTPD2	-1.05224	2.90961	-2.6523	0.0274827	0.930785	-3.88782	Down-Regulated
CBR3	-1.33558	5.36147	-2.65172	0.0275083	0.930785	-3.88808	Down-Regulated
MPHOSPH9	-1.20131	3.8702	-2.639	0.0280747	0.930785	-3.89373	Down-Regulated
NPPB	-1.21561	6.78003	-2.61743	0.0290628	0.930785	-3.90336	Down-Regulated
HIST1H2BH	-1.20862	3.54213	-2.61198	0.0293182	0.930785	-3.90581	Down-Regulated
SLC4A2	-1.18679	5.40276	-2.60774	0.0295182	0.930785	-3.90771	Down-Regulated
LOC102724905	-1.41586	4.71291	-2.60078	0.0298498	0.930785	-3.91083	Down-Regulated
KCNK2	-1.33291	4.77532	-2.57096	0.0313129	0.930785	-3.92426	Down-Regulated
CLIP2	-1.32909	5.19997	-2.57054	0.031334	0.930785	-3.92445	Down-Regulated
DAK	-1.21542	4.98526	-2.54764	0.0325074	0.930785	-3.93481	Down-Regulated
CASP3	-1.17587	5.60885	-2.48622	0.0358779	0.930785	-3.96283	Down-Regulated
PTPLAD1	-1.41479	5.21279	-2.47809	0.0363501	0.930785	-3.96657	Down-Regulated
MFAP2	-1.31861	4.95765	-2.43768	0.0387888	0.930785	-3.9852	Down-Regulated
CA5BP1	-1.30583	6.24062	-2.42271	0.0397329	0.930785	-3.99213	Down-Regulated
ZNF571	-1.24547	4.42008	-2.41513	0.0402202	0.930785	-3.99565	Down-Regulated
SRY	-1.124	3.66956	-2.39603	0.0414735	0.930785	-4.00453	Down-Regulated
L2HGDH	-1.51873	4.79964	-2.35856	0.0440472	0.930785	-4.02203	Down-Regulated
INSM1	-1.1235	2.8455	-2.33852	0.0454877	0.930785	-4.03143	Down-Regulated
UTP3	-1.18909	5.78463	-2.33138	0.0460127	0.930785	-4.03478	Down-Regulated
PDLIM5	-1.11827	8.61644	-2.32839	0.046234	0.930785	-4.03619	Down-Regulated
AP4M1	-1.36671	5.09332	-2.30989	0.0476282	0.930785	-4.0449	Down-Regulated
