# Supplementary material for: Activation of CCL21-GPR174/CCR7 on cardiac fibroblasts underlies myocardial ischemia/reperfusion injury
Source: Front Genet. 2022 Sep 9;13:946524. doi: 10.3389/fgene.2022.946524 (PMC9505909; doi:10.3389/fgene.2022.946524)
Supplement: Supplementary file 3 [file Table9.xlsx]

## Sheet: 1-1 gsea_report_for_End-ischemi
NAME	GS<br> follow link to MSigDB	GS DETAILS	SIZE	ES	NES	NOM p-val	FDR q-val	FWER p-val	RANK AT MAX	LEADING EDGE
KEGG_TASTE_TRANSDUCTION	KEGG_TASTE_TRANSDUCTION	Details ...	31	0.568287	1.63719	0	1	0.426	2956	tags=55%, list=24%, signal=72%
KEGG_LYSINE_DEGRADATION	KEGG_LYSINE_DEGRADATION	Details ...	39	0.421856	1.62324	0	0.721401	0.455	3895	tags=33%, list=31%, signal=48%
KEGG_NEUROACTIVE_LIGAND_RECEPTOR_INTERACTION	KEGG_NEUROACTIVE_LIGAND_RECEPTOR_INTERACTION	Details ...	240	0.497037	1.61567	0	0.496161	0.468	3477	tags=50%, list=28%, signal=68%
KEGG_OLFACTORY_TRANSDUCTION	KEGG_OLFACTORY_TRANSDUCTION	Details ...	65	0.526454	1.61363	0	0.385668	0.468	2481	tags=38%, list=20%, signal=48%
KEGG_HEDGEHOG_SIGNALING_PATHWAY	KEGG_HEDGEHOG_SIGNALING_PATHWAY	Details ...	44	0.543168	1.6034	0	0.361534	0.531	2177	tags=39%, list=17%, signal=47%
KEGG_LONG_TERM_DEPRESSION	KEGG_LONG_TERM_DEPRESSION	Details ...	62	0.442193	1.56303	0	0.460465	0.645	2595	tags=34%, list=21%, signal=42%
KEGG_GNRH_SIGNALING_PATHWAY	KEGG_GNRH_SIGNALING_PATHWAY	Details ...	87	0.393298	1.54565	0	0.475817	0.707	2387	tags=28%, list=19%, signal=34%
KEGG_DRUG_METABOLISM_CYTOCHROME_P450	KEGG_DRUG_METABOLISM_CYTOCHROME_P450	Details ...	53	0.497054	1.53396	0	0.408085	0.733	3320	tags=43%, list=26%, signal=59%
KEGG_VASCULAR_SMOOTH_MUSCLE_CONTRACTION	KEGG_VASCULAR_SMOOTH_MUSCLE_CONTRACTION	Details ...	97	0.36219	1.47361	0	0.482701	0.929	2387	tags=27%, list=19%, signal=33%
KEGG_LINOLEIC_ACID_METABOLISM	KEGG_LINOLEIC_ACID_METABOLISM	Details ...	22	0.538383	1.46207	0	0.434701	0.929	1096	tags=36%, list=9%, signal=40%
KEGG_CALCIUM_SIGNALING_PATHWAY	KEGG_CALCIUM_SIGNALING_PATHWAY	Details ...	161	0.365947	1.43128	0	0.458048	0.947	2236	tags=25%, list=18%, signal=30%
KEGG_BASAL_CELL_CARCINOMA	KEGG_BASAL_CELL_CARCINOMA	Details ...	44	0.411863	1.35066	0	0.418605	1	2736	tags=32%, list=22%, signal=41%
KEGG_WNT_SIGNALING_PATHWAY	KEGG_WNT_SIGNALING_PATHWAY	Details ...	131	0.301528	1.34995	0	0.407973	1	2121	tags=21%, list=17%, signal=25%
KEGG_LONG_TERM_POTENTIATION	KEGG_LONG_TERM_POTENTIATION	Details ...	63	0.39451	1.47342	0.0255403	0.446416	0.929	2178	tags=27%, list=17%, signal=32%
KEGG_RETINOL_METABOLISM	KEGG_RETINOL_METABOLISM	Details ...	39	0.485446	1.42908	0.0269151	0.43842	0.947	3117	tags=41%, list=25%, signal=54%
KEGG_METABOLISM_OF_XENOBIOTICS_BY_CYTOCHROME_P450	KEGG_METABOLISM_OF_XENOBIOTICS_BY_CYTOCHROME_P450	Details ...	48	0.485692	1.50375	0.0289256	0.416063	0.804	3973	tags=50%, list=32%, signal=73%
KEGG_ASCORBATE_AND_ALDARATE_METABOLISM	KEGG_ASCORBATE_AND_ALDARATE_METABOLISM	Details ...	11	0.627313	1.53457	0.0294695	0.457721	0.733	3117	tags=45%, list=25%, signal=60%
KEGG_COMPLEMENT_AND_COAGULATION_CASCADES	KEGG_COMPLEMENT_AND_COAGULATION_CASCADES	Details ...	66	0.472777	1.45495	0.0318725	0.425094	0.929	2462	tags=36%, list=20%, signal=45%
KEGG_CYTOKINE_CYTOKINE_RECEPTOR_INTERACTION	KEGG_CYTOKINE_CYTOKINE_RECEPTOR_INTERACTION	Details ...	229	0.390993	1.41987	0.0323232	0.457105	0.947	2963	tags=37%, list=24%, signal=47%
KEGG_VEGF_SIGNALING_PATHWAY	KEGG_VEGF_SIGNALING_PATHWAY	Details ...	67	0.319698	1.311	0.0323232	0.416394	1	2387	tags=24%, list=19%, signal=29%
KEGG_NITROGEN_METABOLISM	KEGG_NITROGEN_METABOLISM	Details ...	22	0.481651	1.53118	0.036961	0.376416	0.746	2247	tags=32%, list=18%, signal=39%
KEGG_CHEMOKINE_SIGNALING_PATHWAY	KEGG_CHEMOKINE_SIGNALING_PATHWAY	Details ...	166	0.321489	1.35439	0.0444444	0.436387	1	2983	tags=28%, list=24%, signal=37%
KEGG_JAK_STAT_SIGNALING_PATHWAY	KEGG_JAK_STAT_SIGNALING_PATHWAY	Details ...	138	0.384374	1.40632	0.0494071	0.452952	0.963	3846	tags=46%, list=31%, signal=66%
KEGG_RENIN_ANGIOTENSIN_SYSTEM	KEGG_RENIN_ANGIOTENSIN_SYSTEM	Details ...	16	0.516425	1.34235	0.0531697	0.404524	1	4402	tags=50%, list=35%, signal=77%
KEGG_ALDOSTERONE_REGULATED_SODIUM_REABSORPTION	KEGG_ALDOSTERONE_REGULATED_SODIUM_REABSORPTION	Details ...	39	0.398398	1.38757	0.0551181	0.468901	0.981	2262	tags=26%, list=18%, signal=31%
KEGG_STARCH_AND_SUCROSE_METABOLISM	KEGG_STARCH_AND_SUCROSE_METABOLISM	Details ...	30	0.417528	1.43407	0.0554455	0.470887	0.947	3117	tags=37%, list=25%, signal=49%
KEGG_NATURAL_KILLER_CELL_MEDIATED_CYTOTOXICITY	KEGG_NATURAL_KILLER_CELL_MEDIATED_CYTOTOXICITY	Details ...	118	0.382892	1.38678	0.0571429	0.433147	0.981	4254	tags=51%, list=34%, signal=76%
KEGG_TAURINE_AND_HYPOTAURINE_METABOLISM	KEGG_TAURINE_AND_HYPOTAURINE_METABOLISM	Details ...	7	0.618041	1.35146	0.0576541	0.428418	1	2168	tags=57%, list=17%, signal=69%
KEGG_FRUCTOSE_AND_MANNOSE_METABOLISM	KEGG_FRUCTOSE_AND_MANNOSE_METABOLISM	Details ...	31	0.32417	1.28975	0.0603622	0.427875	1	2709	tags=19%, list=22%, signal=25%
KEGG_MATURITY_ONSET_DIABETES_OF_THE_YOUNG	KEGG_MATURITY_ONSET_DIABETES_OF_THE_YOUNG	Details ...	22	0.549965	1.38692	0.0617021	0.450737	0.981	3902	tags=68%, list=31%, signal=99%
KEGG_GALACTOSE_METABOLISM	KEGG_GALACTOSE_METABOLISM	Details ...	23	0.418277	1.4164	0.0622407	0.44432	0.947	3901	tags=39%, list=31%, signal=57%
KEGG_ALANINE_ASPARTATE_AND_GLUTAMATE_METABOLISM	KEGG_ALANINE_ASPARTATE_AND_GLUTAMATE_METABOLISM	Details ...	27	0.38843	1.32105	0.0665281	0.401304	1	1178	tags=15%, list=9%, signal=16%
KEGG_PROGESTERONE_MEDIATED_OOCYTE_MATURATION	KEGG_PROGESTERONE_MEDIATED_OOCYTE_MATURATION	Details ...	73	0.363471	1.35974	0.0699589	0.434664	1	4505	tags=49%, list=36%, signal=76%
KEGG_SPHINGOLIPID_METABOLISM	KEGG_SPHINGOLIPID_METABOLISM	Details ...	27	0.401145	1.30637	0.0727273	0.412163	1	1896	tags=26%, list=15%, signal=30%
KEGG_OOCYTE_MEIOSIS	KEGG_OOCYTE_MEIOSIS	Details ...	91	0.287047	1.25682	0.0841889	0.431013	1	4031	tags=34%, list=32%, signal=50%
KEGG_TYPE_II_DIABETES_MELLITUS	KEGG_TYPE_II_DIABETES_MELLITUS	Details ...	42	0.354128	1.30667	0.0862423	0.420838	1	2220	tags=26%, list=18%, signal=32%
KEGG_GAP_JUNCTION	KEGG_GAP_JUNCTION	Details ...	84	0.362199	1.3255	0.0957031	0.402408	1	4767	tags=46%, list=38%, signal=74%
KEGG_PATHWAYS_IN_CANCER	KEGG_PATHWAYS_IN_CANCER	Details ...	304	0.2376	1.15679	0.1002	0.492008	1	2876	tags=22%, list=23%, signal=28%
KEGG_GLYCOLYSIS_GLUCONEOGENESIS	KEGG_GLYCOLYSIS_GLUCONEOGENESIS	Details ...	54	0.334869	1.38646	0.100402	0.417927	0.981	2709	tags=22%, list=22%, signal=28%
KEGG_TOLL_LIKE_RECEPTOR_SIGNALING_PATHWAY	KEGG_TOLL_LIKE_RECEPTOR_SIGNALING_PATHWAY	Details ...	94	0.333198	1.24054	0.107724	0.435046	1	4167	tags=47%, list=33%, signal=70%
KEGG_HISTIDINE_METABOLISM	KEGG_HISTIDINE_METABOLISM	Details ...	23	0.387735	1.25766	0.109344	0.444072	1	2634	tags=26%, list=21%, signal=33%
KEGG_TRYPTOPHAN_METABOLISM	KEGG_TRYPTOPHAN_METABOLISM	Details ...	32	0.405318	1.39804	0.114688	0.455377	0.963	3605	tags=38%, list=29%, signal=52%
KEGG_ALPHA_LINOLENIC_ACID_METABOLISM	KEGG_ALPHA_LINOLENIC_ACID_METABOLISM	Details ...	13	0.515401	1.34916	0.119192	0.397137	1	2931	tags=46%, list=23%, signal=60%
KEGG_PRIMARY_BILE_ACID_BIOSYNTHESIS	KEGG_PRIMARY_BILE_ACID_BIOSYNTHESIS	Details ...	14	0.509824	1.27293	0.127789	0.449213	1	2878	tags=50%, list=23%, signal=65%
KEGG_MELANOGENESIS	KEGG_MELANOGENESIS	Details ...	86	0.282081	1.17789	0.129293	0.457745	1	2236	tags=20%, list=18%, signal=24%
KEGG_GLYCINE_SERINE_AND_THREONINE_METABOLISM	KEGG_GLYCINE_SERINE_AND_THREONINE_METABOLISM	Details ...	27	0.422768	1.33271	0.130859	0.415043	1	4134	tags=48%, list=33%, signal=72%
KEGG_GLYCOSAMINOGLYCAN_DEGRADATION	KEGG_GLYCOSAMINOGLYCAN_DEGRADATION	Details ...	20	0.455594	1.33128	0.131148	0.405743	1	3328	tags=35%, list=27%, signal=48%
KEGG_GLYCOSPHINGOLIPID_BIOSYNTHESIS_LACTO_AND_NEOLACTO_SERIES	KEGG_GLYCOSPHINGOLIPID_BIOSYNTHESIS_LACTO_AND_NEOLACTO_SERIES	Details ...	24	0.360635	1.21578	0.133891	0.451664	1	3410	tags=42%, list=27%, signal=57%
KEGG_EPITHELIAL_CELL_SIGNALING_IN_HELICOBACTER_PYLORI_INFECTION	KEGG_EPITHELIAL_CELL_SIGNALING_IN_HELICOBACTER_PYLORI_INFECTION	Details ...	61	0.354883	1.36996	0.137374	0.429421	1	2352	tags=23%, list=19%, signal=28%
KEGG_AMINO_SUGAR_AND_NUCLEOTIDE_SUGAR_METABOLISM	KEGG_AMINO_SUGAR_AND_NUCLEOTIDE_SUGAR_METABOLISM	Details ...	37	0.318761	1.23399	0.138144	0.43689	1	2617	tags=22%, list=21%, signal=27%
KEGG_CYTOSOLIC_DNA_SENSING_PATHWAY	KEGG_CYTOSOLIC_DNA_SENSING_PATHWAY	Details ...	46	0.422084	1.37112	0.143713	0.440546	1	3764	tags=48%, list=30%, signal=68%
KEGG_ARACHIDONIC_ACID_METABOLISM	KEGG_ARACHIDONIC_ACID_METABOLISM	Details ...	46	0.369982	1.23098	0.147436	0.427748	1	1096	tags=24%, list=9%, signal=26%
KEGG_MAPK_SIGNALING_PATHWAY	KEGG_MAPK_SIGNALING_PATHWAY	Details ...	239	0.270703	1.21062	0.147475	0.448558	1	2387	tags=21%, list=19%, signal=26%
KEGG_BETA_ALANINE_METABOLISM	KEGG_BETA_ALANINE_METABOLISM	Details ...	21	0.408357	1.25906	0.148728	0.447981	1	3597	tags=38%, list=29%, signal=53%
KEGG_AXON_GUIDANCE	KEGG_AXON_GUIDANCE	Details ...	111	0.367022	1.30463	0.149105	0.404064	1	2291	tags=25%, list=18%, signal=31%
KEGG_BUTANOATE_METABOLISM	KEGG_BUTANOATE_METABOLISM	Details ...	32	0.325755	1.19258	0.150097	0.444093	1	1094	tags=13%, list=9%, signal=14%
KEGG_GLYCOSYLPHOSPHATIDYLINOSITOL_GPI_ANCHOR_BIOSYNTHESIS	KEGG_GLYCOSYLPHOSPHATIDYLINOSITOL_GPI_ANCHOR_BIOSYNTHESIS	Details ...	19	0.345297	1.17223	0.151139	0.465935	1	2729	tags=21%, list=22%, signal=27%
KEGG_ANTIGEN_PROCESSING_AND_PRESENTATION	KEGG_ANTIGEN_PROCESSING_AND_PRESENTATION	Details ...	72	0.32736	1.24421	0.159574	0.433863	1	4088	tags=42%, list=33%, signal=61%
KEGG_GLYCOSPHINGOLIPID_BIOSYNTHESIS_GANGLIO_SERIES	KEGG_GLYCOSPHINGOLIPID_BIOSYNTHESIS_GANGLIO_SERIES	Details ...	12	0.46339	1.2031	0.160079	0.437081	1	765	tags=25%, list=6%, signal=27%
KEGG_GRAFT_VERSUS_HOST_DISEASE	KEGG_GRAFT_VERSUS_HOST_DISEASE	Details ...	35	0.440209	1.25303	0.179959	0.430957	1	4254	tags=60%, list=34%, signal=91%
KEGG_TGF_BETA_SIGNALING_PATHWAY	KEGG_TGF_BETA_SIGNALING_PATHWAY	Details ...	78	0.300081	1.1788	0.182	0.46287	1	4808	tags=50%, list=38%, signal=81%
KEGG_TYPE_I_DIABETES_MELLITUS	KEGG_TYPE_I_DIABETES_MELLITUS	Details ...	39	0.443217	1.32937	0.183333	0.40139	1	4345	tags=56%, list=35%, signal=86%
KEGG_DRUG_METABOLISM_OTHER_ENZYMES	KEGG_DRUG_METABOLISM_OTHER_ENZYMES	Details ...	32	0.408181	1.19403	0.184158	0.446773	1	3141	tags=38%, list=25%, signal=50%
KEGG_STEROID_HORMONE_BIOSYNTHESIS	KEGG_STEROID_HORMONE_BIOSYNTHESIS	Details ...	39	0.418834	1.24739	0.184676	0.435872	1	3117	tags=38%, list=25%, signal=51%
KEGG_ARGININE_AND_PROLINE_METABOLISM	KEGG_ARGININE_AND_PROLINE_METABOLISM	Details ...	43	0.322081	1.22934	0.188641	0.422947	1	3428	tags=26%, list=27%, signal=35%
KEGG_VIBRIO_CHOLERAE_INFECTION	KEGG_VIBRIO_CHOLERAE_INFECTION	Details ...	47	0.282997	1.23227	0.190574	0.431968	1	2236	tags=21%, list=18%, signal=26%
KEGG_LEISHMANIA_INFECTION	KEGG_LEISHMANIA_INFECTION	Details ...	67	0.409522	1.26771	0.191321	0.43959	1	4032	tags=45%, list=32%, signal=66%
KEGG_TYROSINE_METABOLISM	KEGG_TYROSINE_METABOLISM	Details ...	39	0.371694	1.20425	0.191446	0.440541	1	3597	tags=38%, list=29%, signal=54%
KEGG_HEMATOPOIETIC_CELL_LINEAGE	KEGG_HEMATOPOIETIC_CELL_LINEAGE	Details ...	82	0.378998	1.27142	0.194672	0.442946	1	4429	tags=46%, list=35%, signal=71%
KEGG_CIRCADIAN_RHYTHM_MAMMAL	KEGG_CIRCADIAN_RHYTHM_MAMMAL	Details ...	11	0.500343	1.21208	0.19883	0.451535	1	2799	tags=45%, list=22%, signal=58%
KEGG_NOD_LIKE_RECEPTOR_SIGNALING_PATHWAY	KEGG_NOD_LIKE_RECEPTOR_SIGNALING_PATHWAY	Details ...	54	0.326016	1.18753	0.201961	0.448522	1	4633	tags=46%, list=37%, signal=73%
KEGG_SYSTEMIC_LUPUS_ERYTHEMATOSUS	KEGG_SYSTEMIC_LUPUS_ERYTHEMATOSUS	Details ...	92	0.32659	1.20905	0.227451	0.444394	1	2085	tags=20%, list=17%, signal=23%
KEGG_CELL_ADHESION_MOLECULES_CAMS	KEGG_CELL_ADHESION_MOLECULES_CAMS	Details ...	118	0.370901	1.25752	0.227642	0.435581	1	3082	tags=36%, list=25%, signal=47%
KEGG_ADHERENS_JUNCTION	KEGG_ADHERENS_JUNCTION	Details ...	70	0.243334	1.13142	0.227823	0.536642	1	2965	tags=20%, list=24%, signal=26%
KEGG_AMYOTROPHIC_LATERAL_SCLEROSIS_ALS	KEGG_AMYOTROPHIC_LATERAL_SCLEROSIS_ALS	Details ...	48	0.32897	1.20575	0.244048	0.444746	1	1150	tags=19%, list=9%, signal=21%
KEGG_ECM_RECEPTOR_INTERACTION	KEGG_ECM_RECEPTOR_INTERACTION	Details ...	79	0.343313	1.19425	0.250489	0.452913	1	2861	tags=27%, list=23%, signal=34%
KEGG_AUTOIMMUNE_THYROID_DISEASE	KEGG_AUTOIMMUNE_THYROID_DISEASE	Details ...	46	0.382871	1.15635	0.257081	0.486665	1	4229	tags=54%, list=34%, signal=82%
KEGG_PRION_DISEASES	KEGG_PRION_DISEASES	Details ...	33	0.370075	1.0846	0.267894	0.585252	1	2037	tags=24%, list=16%, signal=29%
KEGG_PHOSPHATIDYLINOSITOL_SIGNALING_SYSTEM	KEGG_PHOSPHATIDYLINOSITOL_SIGNALING_SYSTEM	Details ...	70	0.284606	1.09289	0.278867	0.580554	1	2622	tags=23%, list=21%, signal=29%
KEGG_REGULATION_OF_ACTIN_CYTOSKELETON	KEGG_REGULATION_OF_ACTIN_CYTOSKELETON	Details ...	193	0.212853	1.0433	0.291581	0.621582	1	4281	tags=34%, list=34%, signal=50%
KEGG_SELENOAMINO_ACID_METABOLISM	KEGG_SELENOAMINO_ACID_METABOLISM	Details ...	20	0.405709	1.23641	0.293279	0.439439	1	4134	tags=50%, list=33%, signal=74%
KEGG_PANCREATIC_CANCER	KEGG_PANCREATIC_CANCER	Details ...	68	0.257273	1.08816	0.300203	0.581146	1	2854	tags=24%, list=23%, signal=30%
KEGG_PURINE_METABOLISM	KEGG_PURINE_METABOLISM	Details ...	130	0.254068	1.10543	0.303279	0.575677	1	4334	tags=36%, list=35%, signal=55%
KEGG_PRIMARY_IMMUNODEFICIENCY	KEGG_PRIMARY_IMMUNODEFICIENCY	Details ...	33	0.361225	1.09981	0.312629	0.5774	1	4331	tags=52%, list=35%, signal=78%
KEGG_HOMOLOGOUS_RECOMBINATION	KEGG_HOMOLOGOUS_RECOMBINATION	Details ...	27	0.299154	1.04362	0.322981	0.627775	1	2754	tags=30%, list=22%, signal=38%
KEGG_GLYCEROLIPID_METABOLISM	KEGG_GLYCEROLIPID_METABOLISM	Details ...	40	0.30069	1.06575	0.333333	0.603686	1	2747	tags=28%, list=22%, signal=35%
KEGG_FOLATE_BIOSYNTHESIS	KEGG_FOLATE_BIOSYNTHESIS	Details ...	11	0.447505	1.09719	0.334038	0.573857	1	3692	tags=36%, list=29%, signal=51%
KEGG_LEUKOCYTE_TRANSENDOTHELIAL_MIGRATION	KEGG_LEUKOCYTE_TRANSENDOTHELIAL_MIGRATION	Details ...	106	0.300885	1.10818	0.342105	0.575464	1	3774	tags=38%, list=30%, signal=54%
KEGG_PANTOTHENATE_AND_COA_BIOSYNTHESIS	KEGG_PANTOTHENATE_AND_COA_BIOSYNTHESIS	Details ...	14	0.394882	1.10158	0.343434	0.57896	1	3688	tags=43%, list=29%, signal=61%
KEGG_RNA_POLYMERASE	KEGG_RNA_POLYMERASE	Details ...	22	0.299782	1.06121	0.346392	0.600391	1	1031	tags=14%, list=8%, signal=15%
KEGG_CARDIAC_MUSCLE_CONTRACTION	KEGG_CARDIAC_MUSCLE_CONTRACTION	Details ...	61	0.253463	1.08026	0.357143	0.584354	1	3367	tags=21%, list=27%, signal=29%
KEGG_PROXIMAL_TUBULE_BICARBONATE_RECLAMATION	KEGG_PROXIMAL_TUBULE_BICARBONATE_RECLAMATION	Details ...	21	0.329596	1.06231	0.358824	0.604918	1	20	tags=5%, list=0%, signal=5%
KEGG_DILATED_CARDIOMYOPATHY	KEGG_DILATED_CARDIOMYOPATHY	Details ...	81	0.250135	1.0746	0.359184	0.588022	1	4325	tags=36%, list=34%, signal=54%
KEGG_PENTOSE_AND_GLUCURONATE_INTERCONVERSIONS	KEGG_PENTOSE_AND_GLUCURONATE_INTERCONVERSIONS	Details ...	13	0.474053	1.12331	0.387674	0.548139	1	3737	tags=46%, list=30%, signal=66%
KEGG_B_CELL_RECEPTOR_SIGNALING_PATHWAY	KEGG_B_CELL_RECEPTOR_SIGNALING_PATHWAY	Details ...	70	0.314901	1.08821	0.38833	0.587776	1	2291	tags=24%, list=18%, signal=30%
KEGG_ABC_TRANSPORTERS	KEGG_ABC_TRANSPORTERS	Details ...	35	0.33281	1.02162	0.417749	0.659986	1	5466	tags=63%, list=44%, signal=111%
KEGG_PORPHYRIN_AND_CHLOROPHYLL_METABOLISM	KEGG_PORPHYRIN_AND_CHLOROPHYLL_METABOLISM	Details ...	25	0.361713	1.06045	0.423625	0.594959	1	3117	tags=28%, list=25%, signal=37%
KEGG_CELL_CYCLE	KEGG_CELL_CYCLE	Details ...	114	0.277772	1.03118	0.428287	0.639166	1	2623	tags=25%, list=21%, signal=31%
KEGG_ALLOGRAFT_REJECTION	KEGG_ALLOGRAFT_REJECTION		33	0.314052	0.935534	0.4375	0.762214	1	4229	tags=48%, list=34%, signal=73%
KEGG_REGULATION_OF_AUTOPHAGY	KEGG_REGULATION_OF_AUTOPHAGY	Details ...	29	0.332665	1.01989	0.441118	0.65579	1	3902	tags=45%, list=31%, signal=65%
KEGG_ETHER_LIPID_METABOLISM	KEGG_ETHER_LIPID_METABOLISM		25	0.318806	0.998406	0.44294	0.684947	1	2931	tags=28%, list=23%, signal=36%
KEGG_NICOTINATE_AND_NICOTINAMIDE_METABOLISM	KEGG_NICOTINATE_AND_NICOTINAMIDE_METABOLISM		15	0.369987	1.01327	0.465164	0.66506	1	205	tags=13%, list=2%, signal=14%
KEGG_GLYCEROPHOSPHOLIPID_METABOLISM	KEGG_GLYCEROPHOSPHOLIPID_METABOLISM		60	0.244208	0.979243	0.469185	0.713414	1	3724	tags=33%, list=30%, signal=47%
KEGG_GLYOXYLATE_AND_DICARBOXYLATE_METABOLISM	KEGG_GLYOXYLATE_AND_DICARBOXYLATE_METABOLISM	Details ...	13	0.417465	1.03762	0.477612	0.631124	1	3509	tags=38%, list=28%, signal=53%
KEGG_ALZHEIMERS_DISEASE	KEGG_ALZHEIMERS_DISEASE		140	0.209379	0.925285	0.477756	0.771463	1	869	tags=8%, list=7%, signal=8%
KEGG_PATHOGENIC_ESCHERICHIA_COLI_INFECTION	KEGG_PATHOGENIC_ESCHERICHIA_COLI_INFECTION		51	0.246715	0.988387	0.491054	0.70541	1	3026	tags=25%, list=24%, signal=33%
KEGG_TIGHT_JUNCTION	KEGG_TIGHT_JUNCTION		117	0.208961	0.98285	0.494	0.713661	1	1846	tags=15%, list=15%, signal=17%
KEGG_ASTHMA	KEGG_ASTHMA		26	0.311047	0.976507	0.504149	0.713052	1	2961	tags=27%, list=24%, signal=35%
KEGG_T_CELL_RECEPTOR_SIGNALING_PATHWAY	KEGG_T_CELL_RECEPTOR_SIGNALING_PATHWAY		103	0.274077	0.962942	0.507874	0.723415	1	3947	tags=35%, list=31%, signal=51%
KEGG_O_GLYCAN_BIOSYNTHESIS	KEGG_O_GLYCAN_BIOSYNTHESIS		18	0.364327	0.942918	0.526427	0.754107	1	4299	tags=44%, list=34%, signal=68%
KEGG_SULFUR_METABOLISM	KEGG_SULFUR_METABOLISM		10	0.361854	0.872022	0.526749	0.824436	1	4583	tags=50%, list=37%, signal=79%
KEGG_FC_EPSILON_RI_SIGNALING_PATHWAY	KEGG_FC_EPSILON_RI_SIGNALING_PATHWAY		72	0.253564	0.929644	0.536383	0.767511	1	1976	tags=21%, list=16%, signal=25%
KEGG_GLYCOSAMINOGLYCAN_BIOSYNTHESIS_KERATAN_SULFATE	KEGG_GLYCOSAMINOGLYCAN_BIOSYNTHESIS_KERATAN_SULFATE		12	0.322784	0.963254	0.539526	0.729734	1	3368	tags=50%, list=27%, signal=68%
KEGG_ERBB_SIGNALING_PATHWAY	KEGG_ERBB_SIGNALING_PATHWAY		82	0.239208	1.00299	0.560082	0.682588	1	2220	tags=21%, list=18%, signal=25%
KEGG_LIMONENE_AND_PINENE_DEGRADATION	KEGG_LIMONENE_AND_PINENE_DEGRADATION		10	0.362525	0.898442	0.588235	0.802316	1	2594	tags=20%, list=21%, signal=25%
KEGG_OTHER_GLYCAN_DEGRADATION	KEGG_OTHER_GLYCAN_DEGRADATION		12	0.381774	0.887864	0.589899	0.810551	1	703	tags=17%, list=6%, signal=18%
KEGG_NON_HOMOLOGOUS_END_JOINING	KEGG_NON_HOMOLOGOUS_END_JOINING		12	0.295803	0.835407	0.605159	0.852244	1	3568	tags=33%, list=28%, signal=47%
KEGG_NEUROTROPHIN_SIGNALING_PATHWAY	KEGG_NEUROTROPHIN_SIGNALING_PATHWAY		117	0.193679	0.868815	0.617108	0.826066	1	2137	tags=15%, list=17%, signal=17%
KEGG_BIOSYNTHESIS_OF_UNSATURATED_FATTY_ACIDS	KEGG_BIOSYNTHESIS_OF_UNSATURATED_FATTY_ACIDS		18	0.310968	0.865102	0.620758	0.820469	1	4055	tags=33%, list=32%, signal=49%
KEGG_INSULIN_SIGNALING_PATHWAY	KEGG_INSULIN_SIGNALING_PATHWAY		127	0.196999	0.908782	0.626531	0.795021	1	2220	tags=17%, list=18%, signal=20%
KEGG_FC_GAMMA_R_MEDIATED_PHAGOCYTOSIS	KEGG_FC_GAMMA_R_MEDIATED_PHAGOCYTOSIS		90	0.216898	0.964245	0.628337	0.734273	1	2387	tags=18%, list=19%, signal=22%
KEGG_GLIOMA	KEGG_GLIOMA		59	0.235465	0.906453	0.630252	0.793358	1	2220	tags=19%, list=18%, signal=23%
KEGG_RIG_I_LIKE_RECEPTOR_SIGNALING_PATHWAY	KEGG_RIG_I_LIKE_RECEPTOR_SIGNALING_PATHWAY		64	0.24105	0.894168	0.650505	0.807393	1	3825	tags=41%, list=30%, signal=58%
KEGG_PPAR_SIGNALING_PATHWAY	KEGG_PPAR_SIGNALING_PATHWAY		61	0.239493	0.947639	0.657948	0.748027	1	4363	tags=36%, list=35%, signal=55%
KEGG_RIBOFLAVIN_METABOLISM	KEGG_RIBOFLAVIN_METABOLISM		13	0.28098	0.878089	0.664609	0.825044	1	2832	tags=23%, list=23%, signal=30%
KEGG_NOTCH_SIGNALING_PATHWAY	KEGG_NOTCH_SIGNALING_PATHWAY		38	0.2175	0.893254	0.664646	0.802837	1	3805	tags=29%, list=30%, signal=41%
KEGG_PHENYLALANINE_METABOLISM	KEGG_PHENYLALANINE_METABOLISM		16	0.322326	0.874056	0.672199	0.826534	1	2634	tags=25%, list=21%, signal=32%
KEGG_PEROXISOME	KEGG_PEROXISOME		69	0.211543	0.81722	0.698189	0.847785	1	3755	tags=30%, list=30%, signal=43%
KEGG_VASOPRESSIN_REGULATED_WATER_REABSORPTION	KEGG_VASOPRESSIN_REGULATED_WATER_REABSORPTION		39	0.224583	0.837864	0.703187	0.853631	1	2236	tags=15%, list=18%, signal=19%
KEGG_HYPERTROPHIC_CARDIOMYOPATHY_HCM	KEGG_HYPERTROPHIC_CARDIOMYOPATHY_HCM		75	0.217813	0.868648	0.704255	0.819648	1	4218	tags=33%, list=34%, signal=50%
KEGG_BLADDER_CANCER	KEGG_BLADDER_CANCER		38	0.241138	0.861415	0.707269	0.820147	1	4967	tags=42%, list=40%, signal=69%
KEGG_BASAL_TRANSCRIPTION_FACTORS	KEGG_BASAL_TRANSCRIPTION_FACTORS		30	0.238503	0.815243	0.719231	0.845648	1	169	tags=7%, list=1%, signal=7%
KEGG_ONE_CARBON_POOL_BY_FOLATE	KEGG_ONE_CARBON_POOL_BY_FOLATE		14	0.303306	0.801696	0.720588	0.855062	1	2915	tags=21%, list=23%, signal=28%
KEGG_P53_SIGNALING_PATHWAY	KEGG_P53_SIGNALING_PATHWAY		60	0.230476	0.911794	0.721881	0.794271	1	4318	tags=33%, list=34%, signal=51%
KEGG_GLYCOSAMINOGLYCAN_BIOSYNTHESIS_HEPARAN_SULFATE	KEGG_GLYCOSAMINOGLYCAN_BIOSYNTHESIS_HEPARAN_SULFATE		21	0.276405	0.832157	0.750936	0.846101	1	2558	tags=29%, list=20%, signal=36%
KEGG_FATTY_ACID_METABOLISM	KEGG_FATTY_ACID_METABOLISM		38	0.212293	0.796741	0.766129	0.856021	1	2703	tags=18%, list=22%, signal=23%
KEGG_ADIPOCYTOKINE_SIGNALING_PATHWAY	KEGG_ADIPOCYTOKINE_SIGNALING_PATHWAY		62	0.189352	0.860551	0.767677	0.815724	1	4409	tags=34%, list=35%, signal=52%
KEGG_COLORECTAL_CANCER	KEGG_COLORECTAL_CANCER		60	0.206845	0.828316	0.767677	0.845707	1	1972	tags=15%, list=16%, signal=18%
KEGG_PYRUVATE_METABOLISM	KEGG_PYRUVATE_METABOLISM		32	0.183837	0.79198	0.773737	0.858057	1	2594	tags=13%, list=21%, signal=16%
KEGG_SNARE_INTERACTIONS_IN_VESICULAR_TRANSPORT	KEGG_SNARE_INTERACTIONS_IN_VESICULAR_TRANSPORT		33	0.235521	0.822927	0.782609	0.842825	1	4752	tags=45%, list=38%, signal=73%
KEGG_INTESTINAL_IMMUNE_NETWORK_FOR_IGA_PRODUCTION	KEGG_INTESTINAL_IMMUNE_NETWORK_FOR_IGA_PRODUCTION		41	0.246583	0.715645	0.782961	0.89894	1	2961	tags=24%, list=24%, signal=32%
KEGG_HUNTINGTONS_DISEASE	KEGG_HUNTINGTONS_DISEASE		148	0.166022	0.770513	0.803213	0.876545	1	909	tags=6%, list=7%, signal=6%
KEGG_RENAL_CELL_CARCINOMA	KEGG_RENAL_CELL_CARCINOMA		67	0.182245	0.712575	0.813008	0.895734	1	732	tags=7%, list=6%, signal=8%
KEGG_FOCAL_ADHESION	KEGG_FOCAL_ADHESION		188	0.192346	0.848948	0.823171	0.834312	1	2038	tags=15%, list=16%, signal=18%
KEGG_GLUTATHIONE_METABOLISM	KEGG_GLUTATHIONE_METABOLISM		40	0.188573	0.719803	0.823285	0.900054	1	4508	tags=33%, list=36%, signal=51%
KEGG_SMALL_CELL_LUNG_CANCER	KEGG_SMALL_CELL_LUNG_CANCER		84	0.207712	0.814204	0.830266	0.841549	1	3152	tags=24%, list=25%, signal=32%
KEGG_PYRIMIDINE_METABOLISM	KEGG_PYRIMIDINE_METABOLISM		75	0.200921	0.835239	0.838384	0.846221	1	3468	tags=28%, list=28%, signal=38%
KEGG_VIRAL_MYOCARDITIS	KEGG_VIRAL_MYOCARDITIS		65	0.184811	0.823266	0.86076	0.848209	1	3297	tags=23%, list=26%, signal=31%
KEGG_DORSO_VENTRAL_AXIS_FORMATION	KEGG_DORSO_VENTRAL_AXIS_FORMATION		19	0.225195	0.648846	0.865462	0.94493	1	4551	tags=37%, list=36%, signal=58%
KEGG_LYSOSOME	KEGG_LYSOSOME		103	0.163103	0.740787	0.887352	0.901609	1	2191	tags=12%, list=17%, signal=14%
KEGG_CHRONIC_MYELOID_LEUKEMIA	KEGG_CHRONIC_MYELOID_LEUKEMIA		70	0.205091	0.775771	0.896266	0.874162	1	2193	tags=17%, list=17%, signal=21%
KEGG_TERPENOID_BACKBONE_BIOSYNTHESIS	KEGG_TERPENOID_BACKBONE_BIOSYNTHESIS		14	0.210328	0.626126	0.90625	0.953295	1	4596	tags=36%, list=37%, signal=56%
KEGG_PROSTATE_CANCER	KEGG_PROSTATE_CANCER		85	0.176322	0.730443	0.906615	0.907679	1	2220	tags=14%, list=18%, signal=17%
KEGG_INOSITOL_PHOSPHATE_METABOLISM	KEGG_INOSITOL_PHOSPHATE_METABOLISM		49	0.181318	0.721622	0.911392	0.904657	1	4854	tags=37%, list=39%, signal=60%
KEGG_NON_SMALL_CELL_LUNG_CANCER	KEGG_NON_SMALL_CELL_LUNG_CANCER		52	0.18406	0.746108	0.941884	0.902686	1	4551	tags=40%, list=36%, signal=63%
KEGG_CYSTEINE_AND_METHIONINE_METABOLISM	KEGG_CYSTEINE_AND_METHIONINE_METABOLISM		32	0.193058	0.709951	0.955823	0.892335	1	4134	tags=31%, list=33%, signal=46%
KEGG_MELANOMA	KEGG_MELANOMA		67	0.17987	0.727371	0.978044	0.904038	1	2123	tags=15%, list=17%, signal=18%
