# Supplementary material for: Activation of CCL21-GPR174/CCR7 on cardiac fibroblasts underlies myocardial ischemia/reperfusion injury
Source: Front Genet. 2022 Sep 9;13:946524. doi: 10.3389/fgene.2022.946524 (PMC9505909; doi:10.3389/fgene.2022.946524)
Supplement: Supplementary file 6 [file Table6.xlsx]

## Sheet: Table S6
source	term_name	term_id	adjusted_p_value	negative_log10_of_adjusted_p_value	term_size	query_size	intersection_size	effective_domain_size	intersections
GO:MF	G protein-coupled receptor activity	GO:0004930	2.99208e-16	15.524	840	26	18	18098	P2RY10,HCRTR1,HCRTR2,NMBR,TACR3,GNRHR,NTSR1,CASR,XCR1,P2RY6,CNR1,GRM8,C5AR1,NPY1R,OPRD1,OPRK1,MTNR1A,CHRM4
GO:MF	transmembrane signaling receptor activity	GO:0004888	3.59034e-13	12.4449	1254	26	18	18098	P2RY10,HCRTR1,HCRTR2,NMBR,TACR3,GNRHR,NTSR1,CASR,XCR1,P2RY6,CNR1,GRM8,C5AR1,NPY1R,OPRD1,OPRK1,MTNR1A,CHRM4
GO:MF	signaling receptor activity	GO:0038023	5.084e-12	11.2938	1459	26	18	18098	P2RY10,HCRTR1,HCRTR2,NMBR,TACR3,GNRHR,NTSR1,CASR,XCR1,P2RY6,CNR1,GRM8,C5AR1,NPY1R,OPRD1,OPRK1,MTNR1A,CHRM4
GO:MF	molecular transducer activity	GO:0060089	9.57892e-12	11.0187	1513	26	18	18098	P2RY10,HCRTR1,HCRTR2,NMBR,TACR3,GNRHR,NTSR1,CASR,XCR1,P2RY6,CNR1,GRM8,C5AR1,NPY1R,OPRD1,OPRK1,MTNR1A,CHRM4
GO:MF	G protein-coupled peptide receptor activity	GO:0008528	1.01832e-10	9.99211	146	26	9	18098	HCRTR1,HCRTR2,NMBR,TACR3,NTSR1,XCR1,NPY1R,OPRD1,OPRK1
GO:MF	peptide receptor activity	GO:0001653	1.47055e-10	9.83252	152	26	9	18098	HCRTR1,HCRTR2,NMBR,TACR3,NTSR1,XCR1,NPY1R,OPRD1,OPRK1
GO:MF	neuropeptide receptor activity	GO:0008188	2.41344e-06	5.61736	49	26	5	18098	HCRTR2,NMBR,TACR3,NTSR1,NPY1R
GO:MF	hormone activity	GO:0005179	6.73677e-06	5.17155	126	26	6	18098	GNRH2,NTS,EDN3,EDN1,CORT,PPY
GO:MF	receptor ligand activity	GO:0048018	8.59385e-05	4.06581	487	26	8	18098	GNRH2,NTS,EDN3,EDN1,CORT,CCL21,PPY,CXCL13
GO:MF	signaling receptor activator activity	GO:0030546	9.43387e-05	4.02531	493	26	8	18098	GNRH2,NTS,EDN3,EDN1,CORT,CCL21,PPY,CXCL13
GO:MF	receptor regulator activity	GO:0030545	0.000175487	3.75576	535	26	8	18098	GNRH2,NTS,EDN3,EDN1,CORT,CCL21,PPY,CXCL13
GO:MF	orexin receptor activity	GO:0016499	0.000644355	3.19087	2	26	2	18098	HCRTR1,HCRTR2
GO:MF	G protein-coupled receptor binding	GO:0001664	0.000748986	3.12553	280	26	6	18098	EDN3,EDN1,CORT,CCL21,PPY,CXCL13
GO:MF	endothelin B receptor binding	GO:0031708	0.00193136	2.71414	3	26	2	18098	EDN3,EDN1
GO:MF	neuropeptide hormone activity	GO:0005184	0.0024431	2.61206	27	26	3	18098	NTS,CORT,PPY
GO:MF	bombesin receptor binding	GO:0031705	0.0038593	2.41349	4	26	2	18098	EDN3,EDN1
GO:MF	signaling receptor binding	GO:0005102	0.0148963	1.82692	1625	26	10	18098	GNRH2,NTS,CASR,EDN3,EDN1,CORT,CCL21,PPY,OPRD1,CXCL13
GO:MF	opioid receptor activity	GO:0004985	0.0230536	1.63726	9	26	2	18098	OPRD1,OPRK1
GO:BP	G protein-coupled receptor signaling pathway	GO:0007186	9.08418e-27	26.0417	1350	26	26	17847	P2RY10,GNRH2,HCRTR1,HCRTR2,NMBR,TACR3,GNRHR,NTSR1,NTS,CASR,XCR1,P2RY6,EDN3,EDN1,CNR1,GRM8,CORT,CCL21,PPY,C5AR1,NPY1R,OPRD1,OPRK1,MTNR1A,CHRM4,CXCL13
GO:BP	adenylate cyclase-inhibiting G protein-coupled receptor signaling pathway	GO:0007193	6.5716e-12	11.1823	90	26	9	17847	CASR,EDN1,GRM8,CORT,NPY1R,OPRD1,OPRK1,MTNR1A,CHRM4
GO:BP	cellular calcium ion homeostasis	GO:0006874	3.49845e-11	10.4561	475	26	13	17847	P2RY10,HCRTR1,HCRTR2,NTSR1,CASR,XCR1,P2RY6,EDN3,EDN1,CNR1,CCL21,C5AR1,CXCL13
GO:BP	phospholipase C-activating G protein-coupled receptor signaling pathway	GO:0007200	3.58352e-11	10.4457	108	26	9	17847	P2RY10,HCRTR2,NMBR,CASR,P2RY6,EDN1,C5AR1,OPRD1,OPRK1
GO:BP	G protein-coupled receptor signaling pathway, coupled to cyclic nucleotide second messenger	GO:0007187	4.21177e-11	10.3755	255	26	11	17847	CASR,XCR1,EDN1,CNR1,GRM8,CORT,NPY1R,OPRD1,OPRK1,MTNR1A,CHRM4
GO:BP	calcium ion homeostasis	GO:0055074	4.81851e-11	10.3171	487	26	13	17847	P2RY10,HCRTR1,HCRTR2,NTSR1,CASR,XCR1,P2RY6,EDN3,EDN1,CNR1,CCL21,C5AR1,CXCL13
GO:BP	cellular divalent inorganic cation homeostasis	GO:0072503	8.48789e-11	10.0712	509	26	13	17847	P2RY10,HCRTR1,HCRTR2,NTSR1,CASR,XCR1,P2RY6,EDN3,EDN1,CNR1,CCL21,C5AR1,CXCL13
GO:BP	divalent inorganic cation homeostasis	GO:0072507	1.35649e-10	9.86758	528	26	13	17847	P2RY10,HCRTR1,HCRTR2,NTSR1,CASR,XCR1,P2RY6,EDN3,EDN1,CNR1,CCL21,C5AR1,CXCL13
GO:BP	adenylate cyclase-modulating G protein-coupled receptor signaling pathway	GO:0007188	5.21238e-10	9.28296	222	26	10	17847	CASR,EDN1,CNR1,GRM8,CORT,NPY1R,OPRD1,OPRK1,MTNR1A,CHRM4
GO:BP	cellular metal ion homeostasis	GO:0006875	6.35713e-10	9.19674	596	26	13	17847	P2RY10,HCRTR1,HCRTR2,NTSR1,CASR,XCR1,P2RY6,EDN3,EDN1,CNR1,CCL21,C5AR1,CXCL13
GO:BP	signal transduction	GO:0007165	1.87261e-09	8.72755	6210	26	26	17847	P2RY10,GNRH2,HCRTR1,HCRTR2,NMBR,TACR3,GNRHR,NTSR1,NTS,CASR,XCR1,P2RY6,EDN3,EDN1,CNR1,GRM8,CORT,CCL21,PPY,C5AR1,NPY1R,OPRD1,OPRK1,MTNR1A,CHRM4,CXCL13
GO:BP	regulation of cytosolic calcium ion concentration	GO:0051480	2.6237e-09	8.58109	372	26	11	17847	P2RY10,HCRTR1,HCRTR2,NTSR1,XCR1,P2RY6,EDN1,CNR1,CCL21,C5AR1,CXCL13
GO:BP	metal ion homeostasis	GO:0055065	2.75265e-09	8.56025	669	26	13	17847	P2RY10,HCRTR1,HCRTR2,NTSR1,CASR,XCR1,P2RY6,EDN3,EDN1,CNR1,CCL21,C5AR1,CXCL13
GO:BP	cellular cation homeostasis	GO:0030003	2.80515e-09	8.55204	670	26	13	17847	P2RY10,HCRTR1,HCRTR2,NTSR1,CASR,XCR1,P2RY6,EDN3,EDN1,CNR1,CCL21,C5AR1,CXCL13
GO:BP	cellular ion homeostasis	GO:0006873	3.6434e-09	8.43849	684	26	13	17847	P2RY10,HCRTR1,HCRTR2,NTSR1,CASR,XCR1,P2RY6,EDN3,EDN1,CNR1,CCL21,C5AR1,CXCL13
GO:BP	cation homeostasis	GO:0055080	1.1066e-08	7.95601	747	26	13	17847	P2RY10,HCRTR1,HCRTR2,NTSR1,CASR,XCR1,P2RY6,EDN3,EDN1,CNR1,CCL21,C5AR1,CXCL13
GO:BP	signaling	GO:0023052	1.25762e-08	7.90045	6681	26	26	17847	P2RY10,GNRH2,HCRTR1,HCRTR2,NMBR,TACR3,GNRHR,NTSR1,NTS,CASR,XCR1,P2RY6,EDN3,EDN1,CNR1,GRM8,CORT,CCL21,PPY,C5AR1,NPY1R,OPRD1,OPRK1,MTNR1A,CHRM4,CXCL13
GO:BP	inorganic ion homeostasis	GO:0098771	1.35217e-08	7.86897	759	26	13	17847	P2RY10,HCRTR1,HCRTR2,NTSR1,CASR,XCR1,P2RY6,EDN3,EDN1,CNR1,CCL21,C5AR1,CXCL13
GO:BP	cell communication	GO:0007154	1.38613e-08	7.8582	6706	26	26	17847	P2RY10,GNRH2,HCRTR1,HCRTR2,NMBR,TACR3,GNRHR,NTSR1,NTS,CASR,XCR1,P2RY6,EDN3,EDN1,CNR1,GRM8,CORT,CCL21,PPY,C5AR1,NPY1R,OPRD1,OPRK1,MTNR1A,CHRM4,CXCL13
GO:BP	ion homeostasis	GO:0050801	4.08797e-08	7.38849	829	26	13	17847	P2RY10,HCRTR1,HCRTR2,NTSR1,CASR,XCR1,P2RY6,EDN3,EDN1,CNR1,CCL21,C5AR1,CXCL13
GO:BP	cellular chemical homeostasis	GO:0055082	4.54132e-08	7.34282	836	26	13	17847	P2RY10,HCRTR1,HCRTR2,NTSR1,CASR,XCR1,P2RY6,EDN3,EDN1,CNR1,CCL21,C5AR1,CXCL13
GO:BP	neuropeptide signaling pathway	GO:0007218	1.56875e-07	6.80445	102	26	7	17847	HCRTR1,HCRTR2,NTSR1,PPY,NPY1R,OPRD1,OPRK1
GO:BP	cellular homeostasis	GO:0019725	3.96128e-07	6.40216	995	26	13	17847	P2RY10,HCRTR1,HCRTR2,NTSR1,CASR,XCR1,P2RY6,EDN3,EDN1,CNR1,CCL21,C5AR1,CXCL13
GO:BP	cellular response to stimulus	GO:0051716	4.58228e-07	6.33892	7670	26	26	17847	P2RY10,GNRH2,HCRTR1,HCRTR2,NMBR,TACR3,GNRHR,NTSR1,NTS,CASR,XCR1,P2RY6,EDN3,EDN1,CNR1,GRM8,CORT,CCL21,PPY,C5AR1,NPY1R,OPRD1,OPRK1,MTNR1A,CHRM4,CXCL13
GO:BP	positive regulation of cytosolic calcium ion concentration	GO:0007204	9.63256e-07	6.01626	334	26	9	17847	P2RY10,NTSR1,XCR1,P2RY6,EDN1,CNR1,CCL21,C5AR1,CXCL13
GO:BP	chemical homeostasis	GO:0048878	4.51651e-06	5.3452	1213	26	13	17847	P2RY10,HCRTR1,HCRTR2,NTSR1,CASR,XCR1,P2RY6,EDN3,EDN1,CNR1,CCL21,C5AR1,CXCL13
GO:BP	feeding behavior	GO:0007631	8.48439e-06	5.07138	99	26	6	17847	HCRTR1,HCRTR2,TACR3,CNR1,NPY1R,OPRD1
GO:BP	behavior	GO:0007610	9.46184e-06	5.02402	603	26	10	17847	HCRTR1,HCRTR2,TACR3,NTSR1,CASR,CNR1,NPY1R,OPRD1,OPRK1,MTNR1A
GO:BP	sensory perception of pain	GO:0019233	1.1434e-05	4.9418	104	26	6	17847	NTSR1,EDN1,CNR1,NPY1R,OPRD1,OPRK1
GO:BP	positive regulation of chemotaxis	GO:0050921	5.25461e-05	4.27946	134	26	6	17847	CASR,EDN3,EDN1,CCL21,C5AR1,CXCL13
GO:BP	response to stimulus	GO:0050896	8.62645e-05	4.06417	9379	26	26	17847	P2RY10,GNRH2,HCRTR1,HCRTR2,NMBR,TACR3,GNRHR,NTSR1,NTS,CASR,XCR1,P2RY6,EDN3,EDN1,CNR1,GRM8,CORT,CCL21,PPY,C5AR1,NPY1R,OPRD1,OPRK1,MTNR1A,CHRM4,CXCL13
GO:BP	cell-cell signaling	GO:0007267	0.000224294	3.64918	1679	26	13	17847	HCRTR1,HCRTR2,NTSR1,CASR,EDN3,EDN1,CNR1,GRM8,CORT,CCL21,OPRK1,CHRM4,CXCL13
GO:BP	positive regulation of leukocyte chemotaxis	GO:0002690	0.000239849	3.62006	87	26	5	17847	EDN3,EDN1,CCL21,C5AR1,CXCL13
GO:BP	regulation of blood pressure	GO:0008217	0.00039311	3.40549	188	26	6	17847	TACR3,NTSR1,EDN3,EDN1,CNR1,NPY1R
GO:BP	anterograde trans-synaptic signaling	GO:0098916	0.000620282	3.20741	706	26	9	17847	HCRTR1,HCRTR2,NTSR1,EDN1,CNR1,GRM8,CORT,OPRK1,CHRM4
GO:BP	chemical synaptic transmission	GO:0007268	0.000620282	3.20741	706	26	9	17847	HCRTR1,HCRTR2,NTSR1,EDN1,CNR1,GRM8,CORT,OPRK1,CHRM4
GO:BP	neutrophil chemotaxis	GO:0030593	0.000645652	3.19	106	26	5	17847	EDN3,EDN1,CCL21,C5AR1,CXCL13
GO:BP	trans-synaptic signaling	GO:0099537	0.000690124	3.16107	715	26	9	17847	HCRTR1,HCRTR2,NTSR1,EDN1,CNR1,GRM8,CORT,OPRK1,CHRM4
GO:BP	regulation of chemotaxis	GO:0050920	0.000819393	3.08651	213	26	6	17847	CASR,EDN3,EDN1,CCL21,C5AR1,CXCL13
GO:BP	regulation of leukocyte chemotaxis	GO:0002688	0.000849678	3.07075	112	26	5	17847	EDN3,EDN1,CCL21,C5AR1,CXCL13
GO:BP	synaptic signaling	GO:0099536	0.00086042	3.06529	734	26	9	17847	HCRTR1,HCRTR2,NTSR1,EDN1,CNR1,GRM8,CORT,OPRK1,CHRM4
GO:BP	homeostatic process	GO:0042592	0.00120969	2.91733	1939	26	13	17847	P2RY10,HCRTR1,HCRTR2,NTSR1,CASR,XCR1,P2RY6,EDN3,EDN1,CNR1,CCL21,C5AR1,CXCL13
GO:BP	neutrophil migration	GO:1990266	0.00124798	2.90379	121	26	5	17847	EDN3,EDN1,CCL21,C5AR1,CXCL13
GO:BP	granulocyte chemotaxis	GO:0071621	0.00146656	2.8337	125	26	5	17847	EDN3,EDN1,CCL21,C5AR1,CXCL13
GO:BP	positive regulation of leukocyte migration	GO:0002687	0.00178115	2.7493	130	26	5	17847	EDN3,EDN1,CCL21,C5AR1,CXCL13
GO:BP	positive regulation of locomotion	GO:0040017	0.00218384	2.66078	596	26	8	17847	TACR3,CASR,P2RY6,EDN3,EDN1,CCL21,C5AR1,CXCL13
GO:BP	granulocyte migration	GO:0097530	0.00295212	2.52987	144	26	5	17847	EDN3,EDN1,CCL21,C5AR1,CXCL13
GO:BP	regulation of cellular process	GO:0050794	0.00571053	2.24332	11018	26	26	17847	P2RY10,GNRH2,HCRTR1,HCRTR2,NMBR,TACR3,GNRHR,NTSR1,NTS,CASR,XCR1,P2RY6,EDN3,EDN1,CNR1,GRM8,CORT,CCL21,PPY,C5AR1,NPY1R,OPRD1,OPRK1,MTNR1A,CHRM4,CXCL13
GO:BP	positive regulation of blood circulation	GO:1903524	0.00681867	2.1663	76	26	4	17847	TACR3,CASR,EDN3,EDN1
GO:BP	cell chemotaxis	GO:0060326	0.0068552	2.16398	307	26	6	17847	XCR1,EDN3,EDN1,CCL21,C5AR1,CXCL13
GO:BP	response to lipid	GO:0033993	0.0070095	2.15431	945	26	9	17847	TACR3,NTSR1,CASR,P2RY6,EDN1,CNR1,CCL21,C5AR1,CXCL13
GO:BP	regulation of biological quality	GO:0065008	0.00772313	2.11221	4103	26	17	17847	P2RY10,HCRTR1,HCRTR2,TACR3,NTSR1,CASR,XCR1,P2RY6,EDN3,EDN1,CNR1,CCL21,C5AR1,NPY1R,OPRD1,OPRK1,CXCL13
GO:BP	positive regulation of neutrophil chemotaxis	GO:0090023	0.00878014	2.0565	24	26	3	17847	EDN1,CCL21,C5AR1
GO:BP	positive regulation of granulocyte chemotaxis	GO:0071624	0.0112571	1.94858	26	26	3	17847	EDN1,CCL21,C5AR1
GO:BP	positive regulation of heart rate	GO:0010460	0.0112571	1.94858	26	26	3	17847	TACR3,EDN3,EDN1
GO:BP	chemokine-mediated signaling pathway	GO:0070098	0.0122474	1.91196	88	26	4	17847	XCR1,EDN1,CCL21,CXCL13
GO:BP	regulation of leukocyte migration	GO:0002685	0.0133512	1.87448	196	26	5	17847	EDN3,EDN1,CCL21,C5AR1,CXCL13
GO:BP	positive regulation of neutrophil migration	GO:1902624	0.0157747	1.80204	29	26	3	17847	EDN1,CCL21,C5AR1
GO:BP	blood circulation	GO:0008015	0.0163815	1.78565	551	26	7	17847	TACR3,NTSR1,CASR,EDN3,EDN1,CNR1,NPY1R
GO:BP	positive regulation of MAPK cascade	GO:0043410	0.0165762	1.78052	552	26	7	17847	HCRTR1,CASR,P2RY6,EDN3,EDN1,CCL21,C5AR1
GO:BP	regulation of neutrophil chemotaxis	GO:0090022	0.0175105	1.7567	30	26	3	17847	EDN1,CCL21,C5AR1
GO:BP	response to chemokine	GO:1990868	0.0180368	1.74384	97	26	4	17847	XCR1,EDN1,CCL21,CXCL13
GO:BP	cellular response to chemokine	GO:1990869	0.0180368	1.74384	97	26	4	17847	XCR1,EDN1,CCL21,CXCL13
GO:BP	circulatory system process	GO:0003013	0.0184164	1.7348	561	26	7	17847	TACR3,NTSR1,CASR,EDN3,EDN1,CNR1,NPY1R
GO:BP	positive regulation of ERK1 and ERK2 cascade	GO:0070374	0.0195331	1.70923	212	26	5	17847	HCRTR1,CASR,P2RY6,CCL21,C5AR1
GO:BP	myeloid leukocyte migration	GO:0097529	0.0195331	1.70923	212	26	5	17847	EDN3,EDN1,CCL21,C5AR1,CXCL13
GO:BP	vein smooth muscle contraction	GO:0014826	0.0197146	1.70521	4	26	2	17847	EDN3,EDN1
GO:BP	positive regulation of cell motility	GO:2000147	0.0199625	1.69978	568	26	7	17847	TACR3,P2RY6,EDN3,EDN1,CCL21,C5AR1,CXCL13
GO:BP	response to prostaglandin	GO:0034694	0.0213508	1.67059	32	26	3	17847	P2RY6,EDN1,CCL21
GO:BP	response to organic substance	GO:0010033	0.0214873	1.66782	3388	26	15	17847	HCRTR1,HCRTR2,TACR3,GNRHR,NTSR1,CASR,XCR1,P2RY6,EDN1,CNR1,CCL21,C5AR1,OPRD1,CHRM4,CXCL13
GO:BP	regulation of locomotion	GO:0040012	0.02236	1.65053	1090	26	9	17847	TACR3,CASR,P2RY6,EDN3,EDN1,CCL21,C5AR1,CHRM4,CXCL13
GO:BP	positive regulation of cellular component movement	GO:0051272	0.0244414	1.61187	586	26	7	17847	TACR3,P2RY6,EDN3,EDN1,CCL21,C5AR1,CXCL13
GO:BP	leukocyte chemotaxis	GO:0030595	0.0254865	1.59369	224	26	5	17847	EDN3,EDN1,CCL21,C5AR1,CXCL13
GO:BP	regulation of biological process	GO:0050789	0.032411	1.48931	11778	26	26	17847	P2RY10,GNRH2,HCRTR1,HCRTR2,NMBR,TACR3,GNRHR,NTSR1,NTS,CASR,XCR1,P2RY6,EDN3,EDN1,CNR1,GRM8,CORT,CCL21,PPY,C5AR1,NPY1R,OPRD1,OPRK1,MTNR1A,CHRM4,CXCL13
GO:BP	regulation of neutrophil migration	GO:1902622	0.0332855	1.47775	37	26	3	17847	EDN1,CCL21,C5AR1
GO:BP	positive regulation of phosphorus metabolic process	GO:0010562	0.0336638	1.47284	1147	26	9	17847	HCRTR1,NTSR1,CASR,P2RY6,EDN3,EDN1,CCL21,C5AR1,OPRD1
GO:BP	positive regulation of phosphate metabolic process	GO:0045937	0.0336638	1.47284	1147	26	9	17847	HCRTR1,NTSR1,CASR,P2RY6,EDN3,EDN1,CCL21,C5AR1,OPRD1
GO:BP	regulation of system process	GO:0044057	0.0337501	1.47172	616	26	7	17847	TACR3,NTSR1,CASR,EDN3,EDN1,OPRD1,OPRK1
GO:BP	regulation of sensory perception of pain	GO:0051930	0.0361036	1.44245	38	26	3	17847	NTSR1,EDN1,OPRD1
GO:BP	regulation of sensory perception	GO:0051931	0.0390744	1.40811	39	26	3	17847	NTSR1,EDN1,OPRD1
GO:BP	positive regulation of response to external stimulus	GO:0032103	0.0431622	1.3649	640	26	7	17847	CASR,EDN3,EDN1,CNR1,CCL21,C5AR1,CXCL13
GO:BP	positive regulation of heart contraction	GO:0045823	0.0454896	1.34209	41	26	3	17847	TACR3,EDN3,EDN1
GO:BP	chemotaxis	GO:0006935	0.0491068	1.30886	653	26	7	17847	CASR,XCR1,EDN3,EDN1,CCL21,C5AR1,CXCL13
GO:BP	regulation of systemic arterial blood pressure by endothelin	GO:0003100	0.0491981	1.30805	6	26	2	17847	EDN3,EDN1
GO:CC	integral component of plasma membrane	GO:0005887	1.83693e-11	10.7359	1668	26	18	18842	P2RY10,HCRTR1,HCRTR2,NMBR,TACR3,GNRHR,NTSR1,CASR,XCR1,P2RY6,CNR1,GRM8,C5AR1,NPY1R,OPRD1,OPRK1,MTNR1A,CHRM4
GO:CC	intrinsic component of plasma membrane	GO:0031226	3.97788e-11	10.4003	1744	26	18	18842	P2RY10,HCRTR1,HCRTR2,NMBR,TACR3,GNRHR,NTSR1,CASR,XCR1,P2RY6,CNR1,GRM8,C5AR1,NPY1R,OPRD1,OPRK1,MTNR1A,CHRM4
GO:CC	plasma membrane part	GO:0044459	4.57392e-07	6.33971	3022	26	18	18842	P2RY10,HCRTR1,HCRTR2,NMBR,TACR3,GNRHR,NTSR1,CASR,XCR1,P2RY6,CNR1,GRM8,C5AR1,NPY1R,OPRD1,OPRK1,MTNR1A,CHRM4
GO:CC	axon terminus	GO:0043679	0.0048137	2.31752	120	26	4	18842	NTSR1,NTS,CASR,OPRD1
GO:CC	plasma membrane	GO:0005886	0.00839378	2.07604	5603	26	18	18842	P2RY10,HCRTR1,HCRTR2,NMBR,TACR3,GNRHR,NTSR1,CASR,XCR1,P2RY6,CNR1,GRM8,C5AR1,NPY1R,OPRD1,OPRK1,MTNR1A,CHRM4
GO:CC	neuron projection terminus	GO:0044306	0.00857272	2.06688	139	26	4	18842	NTSR1,NTS,CASR,OPRD1
GO:CC	distal axon	GO:0150034	0.00997735	2.00098	292	26	5	18842	NTSR1,NTS,CASR,CNR1,OPRD1
GO:CC	integral component of membrane	GO:0016021	0.0103402	1.98547	5682	26	18	18842	P2RY10,HCRTR1,HCRTR2,NMBR,TACR3,GNRHR,NTSR1,CASR,XCR1,P2RY6,CNR1,GRM8,C5AR1,NPY1R,OPRD1,OPRK1,MTNR1A,CHRM4
GO:CC	cell periphery	GO:0071944	0.0115951	1.93573	5726	26	18	18842	P2RY10,HCRTR1,HCRTR2,NMBR,TACR3,GNRHR,NTSR1,CASR,XCR1,P2RY6,CNR1,GRM8,C5AR1,NPY1R,OPRD1,OPRK1,MTNR1A,CHRM4
GO:CC	intrinsic component of membrane	GO:0031224	0.0151702	1.81901	5831	26	18	18842	P2RY10,HCRTR1,HCRTR2,NMBR,TACR3,GNRHR,NTSR1,CASR,XCR1,P2RY6,CNR1,GRM8,C5AR1,NPY1R,OPRD1,OPRK1,MTNR1A,CHRM4
GO:CC	axon part	GO:0033267	0.038106	1.41901	388	26	5	18842	NTSR1,NTS,CASR,CNR1,OPRD1
KEGG	Neuroactive ligand-receptor interaction	KEGG:04080	4.35987e-25	24.3605	338	26	22	7772	P2RY10,GNRH2,HCRTR1,HCRTR2,NMBR,TACR3,GNRHR,NTSR1,NTS,P2RY6,EDN3,EDN1,CNR1,GRM8,CORT,PPY,C5AR1,NPY1R,OPRD1,OPRK1,MTNR1A,CHRM4
