# Supplementary material for: Activation of CCL21-GPR174/CCR7 on cardiac fibroblasts underlies myocardial ischemia/reperfusion injury
Source: Front Genet. 2022 Sep 9;13:946524. doi: 10.3389/fgene.2022.946524 (PMC9505909; doi:10.3389/fgene.2022.946524)
Supplement: Supplementary file 7 [file Table4.xlsx]

## Sheet: Sheet1
Common elements in List 1 List 2 :	Common elements in List 2 List 3 :	Common elements in List 1 List 3 :
SYP	KLF3-AS1	CUX2
AHSG	ZNF184	ABI3BP
MMP17	RAG1	FCGR1A
NEFM	THAP9	C2orf72
TTK	LSM14B	C21orf62
BCAS1	BMPR1B	OR5I1
MYRIP	STEAP4	THPO
MDM4	LINC00652	PLS1
CRLF2	CCL22	CYP2C8
DAZL	NTS	ATP6V0A4
HAB1	SRY	IL12B
LOC389906	ENTPD2	SYT12
SPICE1	SLC5A12	NUP188
NKX2-8	OR1D5	GATA3
SORCS3	MNX1	NUDT11
ANGPTL3	C17orf53	CCDC144A
PPP4R4	CDIP1	CACNA2D3
CYP24A1	HBB	GPR50
LOC100131532	SBF1	KCNAB2
UTF1	VRTN	KPNA5
GYS2	KIAA1731	TUBBP5
P2RX7	DNA2	PLEKHA8P1
GABRA6	HCRTR2	NFE2
TNFRSF11A	PAQR4	JPH3
ALOX12	NPL	FBXO24
TTF2	LGALS2	FAM105A
BCL2A1	NEUROD1	MST1L
LRP8	PRSS2	KIR3DL1
OPRD1	CSN1S1	PLXNC1
COPZ2	KCNK2	OTC
BARD1	ADRB3	GPR64
MCM3AP	LOC102724905	RAB38
FBXL15	PNLIP	ALX3
NARFL	ANKRD2	KRT14
TMEM156		ABCA4
TMEM104		CHRM4
WDR60		RP11-549J18.1
FOXA1		KIR2DL3
VASH2		FEZF2
ZNF124		DIAPH3
		LMNB1
		EPYC
		MTNR1A
		DAK
		ENTPD7
		C3orf36
		CBR3
		LTBR
		CTB-176F20.3
		MPHOSPH9
		GSR
