# Supplementary material for: Activation of CCL21-GPR174/CCR7 on cardiac fibroblasts underlies myocardial ischemia/reperfusion injury
Source: Front Genet. 2022 Sep 9;13:946524. doi: 10.3389/fgene.2022.946524 (PMC9505909; doi:10.3389/fgene.2022.946524)
Supplement: Supplementary file 8 [file Table1.xlsx]

## Sheet: 2-vs-1.limma_Dif
row.names(tT)	logFC	AveExpr	t	P.Value	adj.P.Val	B	regulated
CUX2	3.33683	3.03728	12.1829	1.24673e-06	0.015644	2.96875	Up-Regulated
ABI3BP	2.03852	3.83208	6.66405	0.000126598	0.213901	0.780916	Up-Regulated
FCGR1A	2.45906	4.08366	6.5262	0.000147069	0.213901	0.687795	Up-Regulated
WNT16	1.19222	5.55378	6.52064	0.000147968	0.213901	0.683979	Up-Regulated
SYP	1.56905	5.06856	6.34947	0.000178817	0.213901	0.564341	Up-Regulated
CPA4	1.0201	6.26975	6.32885	0.000182987	0.213901	0.549633	Up-Regulated
ANKRD55	1.04479	5.29053	6.27529	0.000194324	0.213901	0.511128	Up-Regulated
RN7SKP150	1.07571	6.49458	6.22981	0.00020456	0.213901	0.47808	Up-Regulated
ADAM12	1.49784	4.15841	6.15845	0.000221828	0.214115	0.425593	Up-Regulated
ACSBG1	1.40247	5.00532	6.04596	0.000252387	0.226211	0.341218	Up-Regulated
XCR1	1.55142	4.36693	5.8138	0.000331107	0.25967	0.16063	Up-Regulated
KRT5	2.3018	4.94094	5.51936	0.000471999	0.333098	-0.0813979	Up-Regulated
TLDC1	1.22876	3.68062	5.49812	0.00048444	0.333098	-0.099428	Up-Regulated
C2orf72	1.34634	4.89178	5.09005	0.000808518	0.395758	-0.461643	Up-Regulated
AHSG	1.58149	4.39705	5.00938	0.000897166	0.397303	-0.536849	Up-Regulated
C1orf112	2.0424	3.28834	4.93357	0.000990155	0.414149	-0.60863	Up-Regulated
RND1	1.35265	4.49003	4.83657	0.0011247	0.428627	-0.70206	Up-Regulated
KRT37	1.02244	5.95192	4.81297	0.00116033	0.428627	-0.725053	Up-Regulated
MMP17	1.2836	5.84952	4.63499	0.00147205	0.48312	-0.901927	Up-Regulated
CENPM	1.17237	2.73877	4.53906	0.00167668	0.48312	-0.999765	Up-Regulated
C21orf62	1.0616	5.33503	4.53881	0.00167726	0.48312	-1.00003	Up-Regulated
BAGE	2.14713	2.90051	4.50666	0.00175259	0.48312	-1.03322	Up-Regulated
OR5I1	1.37848	5.66542	4.43755	0.00192713	0.48312	-1.10523	Up-Regulated
TEX12	2.24695	1.74335	4.42267	0.00196711	0.48312	-1.12086	Up-Regulated
NEFM	2.05299	2.62827	4.4213	0.00197083	0.48312	-1.1223	Up-Regulated
TPH1	3.26577	2.06087	4.41818	0.00197934	0.48312	-1.12558	Up-Regulated
C5AR1	1.15231	5.34978	4.38673	0.00206739	0.48312	-1.15877	Up-Regulated
CD72	2.03525	4.14371	4.36777	0.00212252	0.48312	-1.17888	Up-Regulated
PURG	1.01163	3.90712	4.36176	0.00214033	0.48312	-1.18527	Up-Regulated
GNRH2	1.11775	6.11813	4.35071	0.00217348	0.48312	-1.19703	Up-Regulated
TTK	1.68366	4.04293	4.30242	0.00232493	0.48312	-1.24869	Up-Regulated
NPY1R	2.17575	3.99991	4.29699	0.00234266	0.48312	-1.25453	Up-Regulated
LIPF	2.01043	4.60414	4.29518	0.0023486	0.48312	-1.25648	Up-Regulated
BCAS1	1.75408	5.06983	4.26882	0.002437	0.483122	-1.28491	Up-Regulated
ST8SIA2	1.01812	2.4392	4.22839	0.00257963	0.483122	-1.32878	Up-Regulated
SLC10A1	1.42712	6.58883	4.18786	0.00273161	0.489409	-1.37306	Up-Regulated
THPO	1.19651	3.05659	4.17123	0.00279672	0.489409	-1.39133	Up-Regulated
IQGAP2	1.07413	5.81176	4.15821	0.00284883	0.489409	-1.40565	Up-Regulated
BATF	1.07153	4.35719	4.15374	0.00286699	0.489409	-1.41058	Up-Regulated
FLJ11292	1.014	4.92135	4.09649	0.00311059	0.489409	-1.47404	Up-Regulated
TNS1	1.0746	8.68209	4.09363	0.00312334	0.489409	-1.47723	Up-Regulated
PCNXL2	1.33899	4.7954	4.08395	0.00316684	0.489409	-1.48802	Up-Regulated
PLS1	1.77131	5.47039	4.04041	0.00337081	0.489927	-1.5368	Up-Regulated
GABRG2	1.08637	5.70392	4.03177	0.00341294	0.489927	-1.54653	Up-Regulated
RGS7	1.03213	4.58807	4.01035	0.0035198	0.489927	-1.57069	Up-Regulated
NTSR1	1.4043	3.56688	4.00774	0.0035331	0.489927	-1.57365	Up-Regulated
TBC1D22B	1.86894	3.78056	3.96572	0.00375415	0.489927	-1.62131	Up-Regulated
MYRIP	1.66681	4.17123	3.95095	0.00383535	0.489927	-1.63815	Up-Regulated
MAPKBP1	1.39379	4.60664	3.92592	0.00397724	0.494123	-1.66678	Up-Regulated
ASIC2	1.00691	4.44374	3.91147	0.00406168	0.494815	-1.68335	Up-Regulated
CYP2C8	1.27555	4.22371	3.8238	0.00461678	0.503761	-1.78473	Up-Regulated
MDM4	2.19872	4.0584	3.79372	0.00482539	0.503761	-1.81984	Up-Regulated
GALNT6	1.05915	5.9998	3.78758	0.0048692	0.503761	-1.82702	Up-Regulated
ATP6V0A4	1.38796	4.96256	3.75989	0.00507209	0.503761	-1.85952	Up-Regulated
FETUB	1.17983	2.57182	3.75723	0.00509205	0.503761	-1.86264	Up-Regulated
LECT2	1.19317	3.47211	3.74795	0.00516228	0.503761	-1.87356	Up-Regulated
LRRC1	1.05904	5.201	3.71147	0.00544871	0.503761	-1.91665	Up-Regulated
GAD1	1.03997	2.25436	3.69174	0.00561064	0.503761	-1.94006	Up-Regulated
CRLF2	1.60059	5.38971	3.68213	0.00569134	0.503761	-1.95149	Up-Regulated
OR2H1	1.5074	4.78761	3.65958	0.00588554	0.503761	-1.97835	Up-Regulated
LOC102723479	1.41323	3.79081	3.62182	0.00622664	0.503761	-2.02353	Up-Regulated
CYP27A1	1.0816	4.49723	3.60069	0.00642665	0.503761	-2.04893	Up-Regulated
IL12B	1.54485	3.78382	3.59268	0.00650419	0.503761	-2.05857	Up-Regulated
DAZL	1.147	4.74762	3.57265	0.00670255	0.503761	-2.08274	Up-Regulated
HAB1	1.5245	5.42726	3.57146	0.0067146	0.503761	-2.08418	Up-Regulated
EXOC2	1.02548	5.5632	3.52285	0.007224	0.503761	-2.14312	Up-Regulated
SYT12	1.06279	4.95469	3.51621	0.00729668	0.503761	-2.1512	Up-Regulated
GP5	1.19193	4.52495	3.50393	0.00743314	0.503761	-2.16616	Up-Regulated
ESR2	1.36361	4.24297	3.50179	0.00745722	0.503761	-2.16877	Up-Regulated
KIF23	2.59343	2.20235	3.49472	0.00753724	0.503761	-2.1774	Up-Regulated
NUP188	1.23704	4.78856	3.49109	0.00757864	0.503761	-2.18182	Up-Regulated
GATA3	1.42426	3.24794	3.48684	0.00762749	0.503761	-2.18702	Up-Regulated
LOC389906	1.43643	3.24393	3.48678	0.00762819	0.503761	-2.18709	Up-Regulated
NUDT11	1.08605	2.97187	3.4783	0.00772673	0.503761	-2.19747	Up-Regulated
CCDC144A	1.48839	2.50573	3.47765	0.00773428	0.503761	-2.19826	Up-Regulated
CACNA2D3	1.12874	2.64837	3.4769	0.00774304	0.503761	-2.19918	Up-Regulated
DNAH2	1.08949	3.43791	3.47171	0.00780414	0.503761	-2.20553	Up-Regulated
CP	1.04029	5.77252	3.45645	0.00798663	0.503761	-2.22424	Up-Regulated
GATA1	1.02949	4.75051	3.44027	0.00818508	0.503761	-2.24412	Up-Regulated
SPRR2C	1.17058	2.25399	3.41607	0.00849158	0.503761	-2.27392	Up-Regulated
EDN3	1.01271	3.64148	3.40522	0.00863289	0.503761	-2.28731	Up-Regulated
IL13	1.22786	5.8471	3.37655	0.00901842	0.503761	-2.32279	Up-Regulated
PAX2	1.12184	4.76409	3.34436	0.0094729	0.503761	-2.36277	Up-Regulated
PTH2R	1.66024	4.56433	3.33649	0.0095876	0.503761	-2.37256	Up-Regulated
LILRA6	1.01987	5.5103	3.32016	0.00983031	0.503761	-2.39292	Up-Regulated
STAP1	1.70037	4.49126	3.31148	0.00996192	0.503761	-2.40375	Up-Regulated
IDUA	1.50109	3.92947	3.31057	0.00997585	0.503761	-2.40489	Up-Regulated
HOXD9	1.1945	4.60032	3.30392	0.0100781	0.503761	-2.4132	Up-Regulated
GPR50	1.60578	4.03924	3.27098	0.0106011	0.503761	-2.45447	Up-Regulated
SPICE1	1.72328	3.49592	3.26129	0.0107603	0.503761	-2.46664	Up-Regulated
KCNAB2	1.37502	4.76847	3.2612	0.0107617	0.503761	-2.46674	Up-Regulated
AZU1	1.42503	4.32928	3.25546	0.0108572	0.503761	-2.47396	Up-Regulated
KPNA5	2.703	2.60163	3.25257	0.0109057	0.503761	-2.4776	Up-Regulated
NKX2-8	1.26996	4.70895	3.25116	0.0109294	0.503761	-2.47937	Up-Regulated
UNC5C	1.05875	4.96784	3.21977	0.0114712	0.503761	-2.51891	Up-Regulated
SORCS3	2.05606	4.07642	3.21627	0.0115333	0.503761	-2.52333	Up-Regulated
ERN2	1.30244	6.91848	3.19885	0.0118478	0.503761	-2.54534	Up-Regulated
ANGPTL3	1.13772	4.30037	3.16412	0.012502	0.503761	-2.58935	Up-Regulated
LOC101927792	1.28824	2.47308	3.16273	0.012529	0.503761	-2.59112	Up-Regulated
IGSF6	2.14782	3.92299	3.16041	0.012574	0.503761	-2.59406	Up-Regulated
TUBBP5	1.70804	4.49887	3.15171	0.0127448	0.503761	-2.60512	Up-Regulated
PPP4R4	1.15088	3.76435	3.13796	0.0130196	0.503761	-2.62261	Up-Regulated
DKK1	1.16749	5.2055	3.13655	0.013048	0.503761	-2.6244	Up-Regulated
IL1B	1.07174	5.82862	3.13502	0.013079	0.503761	-2.62634	Up-Regulated
PLEKHA8P1	1.28275	5.1518	3.12679	0.0132473	0.506353	-2.63683	Up-Regulated
MPZ	1.07021	5.74321	3.12235	0.013339	0.506689	-2.64249	Up-Regulated
RFWD3	1.49139	3.05932	3.12011	0.0133853	0.506689	-2.64534	Up-Regulated
NFE2	1.62015	3.46794	3.10765	0.0136471	0.512707	-2.66124	Up-Regulated
TG	1.45922	5.59339	3.09657	0.0138844	0.519177	-2.67539	Up-Regulated
RAD51	1.0917	4.85426	3.07496	0.0143593	0.519177	-2.70302	Up-Regulated
COLEC10	1.60969	5.07055	3.07351	0.0143919	0.519177	-2.70488	Up-Regulated
OLAH	1.14104	4.09212	3.07331	0.0143963	0.519177	-2.70513	Up-Regulated
C6orf123	1.28852	4.3413	3.03977	0.0151696	0.523029	-2.74815	Up-Regulated
CRYGEP	1.38488	5.02439	3.03661	0.0152446	0.523029	-2.75221	Up-Regulated
LMOD1	1.123	3.72131	3.03201	0.0153544	0.523029	-2.75812	Up-Regulated
CD101	1.12219	5.13277	3.03137	0.0153699	0.523029	-2.75895	Up-Regulated
OPRK1	1.07287	5.78087	3.02897	0.0154276	0.523029	-2.76203	Up-Regulated
HIST1H4I	1.13288	2.79144	3.02738	0.0154659	0.523029	-2.76407	Up-Regulated
SPATA6L	1.29141	4.08191	3.02491	0.0155257	0.523029	-2.76725	Up-Regulated
CYP24A1	1.21204	4.63741	3.01869	0.0156773	0.523267	-2.77524	Up-Regulated
PTCH1	1.61067	5.36281	3.00922	0.0159113	0.523267	-2.78744	Up-Regulated
EIF5A2	1.40985	4.2285	2.98362	0.0165619	0.523267	-2.82044	Up-Regulated
ZNF443	1.75748	4.1091	2.96944	0.0169339	0.523267	-2.83875	Up-Regulated
MROH9	1.31521	3.08846	2.9682	0.0169669	0.523267	-2.84035	Up-Regulated
JPH3	1.86265	2.94838	2.9648	0.0170575	0.523267	-2.84474	Up-Regulated
GNRHR	1.57689	4.09848	2.95885	0.0172172	0.523267	-2.85242	Up-Regulated
LOC100131532	1.35214	3.31632	2.95566	0.0173038	0.523267	-2.85656	Up-Regulated
INHBE	1.42237	3.98461	2.95441	0.0173377	0.523267	-2.85817	Up-Regulated
SLITRK5	1.08137	2.90778	2.95186	0.0174072	0.523267	-2.86147	Up-Regulated
IQCH	1.89213	2.64471	2.94899	0.0174857	0.523267	-2.86518	Up-Regulated
UTF1	1.38953	4.28204	2.94152	0.0176919	0.523267	-2.87485	Up-Regulated
ADGB	1.55732	2.92871	2.93629	0.0178377	0.523267	-2.88162	Up-Regulated
S100A2	1.26076	5.0162	2.93068	0.0179957	0.523267	-2.88889	Up-Regulated
FAM163A	1.07605	4.84538	2.92051	0.0182855	0.523267	-2.90207	Up-Regulated
FABP1	1.04577	2.05812	2.90901	0.0186191	0.523267	-2.91699	Up-Regulated
RGS17	1.34788	4.61643	2.90517	0.0187319	0.523267	-2.92197	Up-Regulated
SP1	1.79351	3.2231	2.90367	0.0187762	0.523267	-2.92392	Up-Regulated
HIST1H3G	1.22721	2.70012	2.89607	0.0190019	0.523267	-2.93378	Up-Regulated
SSX1	1.02444	4.55661	2.89521	0.0190276	0.523267	-2.9349	Up-Regulated
LLGL1	1.0215	4.30563	2.88035	0.019478	0.523267	-2.95421	Up-Regulated
GYS2	1.21106	4.11919	2.87567	0.0196221	0.523267	-2.9603	Up-Regulated
MAGEL2	1.23039	4.88982	2.87047	0.0197835	0.523267	-2.96707	Up-Regulated
CTSG	1.32059	4.73792	2.85728	0.0201988	0.523267	-2.98423	Up-Regulated
FBXO24	1.17523	4.56802	2.85553	0.0202548	0.523267	-2.98651	Up-Regulated
P2RX7	1.55591	4.79881	2.84807	0.0204945	0.523267	-2.99623	Up-Regulated
HNF4G	1.69574	3.44557	2.84573	0.0205702	0.523267	-2.99928	Up-Regulated
FAM105A	1.15667	4.50017	2.81939	0.0214431	0.531755	-3.03362	Up-Regulated
CNTN5	1.44872	2.98083	2.81494	0.0215944	0.532352	-3.03944	Up-Regulated
FAP	1.29328	3.74512	2.80081	0.0220818	0.533348	-3.05789	Up-Regulated
INHBA	1.52423	4.56116	2.79889	0.0221489	0.533348	-3.0604	Up-Regulated
MST1L	1.00409	4.37388	2.79463	0.0222986	0.533348	-3.06597	Up-Regulated
GAD2	1.07792	5.1032	2.7889	0.0225014	0.533348	-3.07345	Up-Regulated
MRM1	1.01709	5.86043	2.78708	0.0225661	0.533348	-3.07583	Up-Regulated
LOXL2	1.18585	4.25895	2.7849	0.022644	0.533348	-3.07867	Up-Regulated
DKK4	1.28771	3.4111	2.78435	0.0226637	0.533348	-3.0794	Up-Regulated
PSG3	1.12049	4.79401	2.78109	0.0227811	0.533348	-3.08367	Up-Regulated
KIR3DL1	2.03649	4.19816	2.77641	0.02295	0.533348	-3.08978	Up-Regulated
CHI3L1	1.02692	4.58642	2.7708	0.0231546	0.533348	-3.09712	Up-Regulated
PLXNC1	1.35783	4.52025	2.7636	0.0234201	0.533348	-3.10655	Up-Regulated
OTC	1.17321	4.04252	2.75626	0.0236936	0.533348	-3.11615	Up-Regulated
LHX2	1.21614	4.59215	2.75236	0.0238405	0.533348	-3.12126	Up-Regulated
RASGRP1	1.33594	5.04919	2.75181	0.0238613	0.533348	-3.12199	Up-Regulated
ATP2B2	1.24475	4.32048	2.75134	0.0238788	0.533348	-3.12259	Up-Regulated
C4orf6	1.12897	4.90576	2.74527	0.0241095	0.533348	-3.13055	Up-Regulated
CDC20	1.79967	3.52904	2.73784	0.0243948	0.533348	-3.14028	Up-Regulated
KCNC1	1.2313	4.87322	2.73574	0.0244761	0.533348	-3.14303	Up-Regulated
WNT4	1.36112	3.51887	2.7305	0.0246802	0.533348	-3.1499	Up-Regulated
GABRA6	2.26497	2.61776	2.72494	0.0248985	0.533348	-3.15719	Up-Regulated
ALB	1.38589	4.22792	2.69731	0.0260134	0.535108	-3.19344	Up-Regulated
CUBN	1.24495	5.66231	2.66789	0.0272566	0.542858	-3.23208	Up-Regulated
CLDN17	1.12945	5.462	2.664	0.0274255	0.542858	-3.2372	Up-Regulated
PPY	1.11006	5.49198	2.65919	0.027636	0.542858	-3.24353	Up-Regulated
ARHGEF28	1.28483	5.30268	2.65311	0.027904	0.542858	-3.25152	Up-Regulated
MAGEA1	1.29716	3.36188	2.64101	0.0284456	0.542858	-3.26743	Up-Regulated
RIMBP2	1.75719	4.67808	2.64081	0.0284545	0.542858	-3.26769	Up-Regulated
HS3ST1	1.04389	3.86009	2.64021	0.0284816	0.542858	-3.26848	Up-Regulated
NMNAT2	1.51806	5.58682	2.63662	0.0286446	0.542858	-3.2732	Up-Regulated
TNFRSF11A	1.094	4.06155	2.63483	0.0287263	0.542858	-3.27556	Up-Regulated
ALOX12	1.28008	4.83025	2.624	0.0292247	0.54897	-3.2898	Up-Regulated
FGF23	1.5291	3.72038	2.6165	0.0295755	0.553075	-3.29968	Up-Regulated
CSRNP3	1.19486	3.22305	2.6093	0.0299157	0.555299	-3.30915	Up-Regulated
GPR64	1.41251	4.38959	2.59606	0.0305523	0.562126	-3.32658	Up-Regulated
SIGLEC7	1.10493	4.91567	2.59147	0.0307759	0.563777	-3.33262	Up-Regulated
OR52A1	1.21867	5.42325	2.59009	0.0308439	0.563777	-3.33444	Up-Regulated
UCP1	1.16329	4.59062	2.58926	0.0308844	0.563777	-3.33553	Up-Regulated
TTF2	1.02783	4.34707	2.58705	0.0309934	0.564449	-3.33845	Up-Regulated
TNFRSF10D	1.19227	3.90652	2.56059	0.0323257	0.570497	-3.37329	Up-Regulated
RAB38	1.00845	1.94295	2.55948	0.0323831	0.570707	-3.37476	Up-Regulated
ALX3	1.04956	5.21541	2.55311	0.0327132	0.572706	-3.38315	Up-Regulated
MAK	1.29727	3.2969	2.53776	0.0335225	0.57275	-3.40338	Up-Regulated
ITIH1	1.31985	3.92594	2.53724	0.0335502	0.57275	-3.40407	Up-Regulated
TTR	1.49127	4.73595	2.53615	0.0336084	0.57275	-3.4055	Up-Regulated
BNC1	1.14986	5.3204	2.5287	0.0340094	0.573063	-3.41532	Up-Regulated
KRT14	1.67214	3.9007	2.52721	0.0340901	0.573194	-3.41728	Up-Regulated
ABCA4	1.05063	4.27744	2.52258	0.0343423	0.573194	-3.42338	Up-Regulated
RP11-286E11.2	1.35503	3.71207	2.50182	0.0354972	0.584273	-3.45075	Up-Regulated
CHRM4	1.21043	4.57199	2.50046	0.0355742	0.584273	-3.45254	Up-Regulated
PRSS16	1.13126	5.34237	2.49851	0.0356846	0.58532	-3.45511	Up-Regulated
FHL5	1.47356	3.91478	2.49641	0.0358042	0.586515	-3.45788	Up-Regulated
SLC9A5	1.17196	5.73904	2.48918	0.0362188	0.58946	-3.4674	Up-Regulated
DGKB	1.56847	4.77148	2.48684	0.0363545	0.590047	-3.4705	Up-Regulated
SLC29A3	1.24375	4.98405	2.48376	0.0365333	0.590047	-3.47456	Up-Regulated
MAGEC3	1.23725	4.75884	2.47488	0.0370535	0.591537	-3.48625	Up-Regulated
MAG	1.11971	3.9156	2.47213	0.0372162	0.591918	-3.48988	Up-Regulated
RP11-549J18.1	1.16199	0.750875	2.47169	0.0372427	0.591918	-3.49047	Up-Regulated
SPINK4	1.34006	5.21052	2.45562	0.0382088	0.596402	-3.51165	Up-Regulated
GPR20	1.28699	4.39572	2.45477	0.0382604	0.596402	-3.51277	Up-Regulated
RAG2	1.42228	3.00912	2.45198	0.0384307	0.597558	-3.51644	Up-Regulated
GSN-AS1	1.22373	4.06421	2.44278	0.0389985	0.60191	-3.52857	Up-Regulated
TRPM1	1.02347	4.37287	2.43918	0.039223	0.60315	-3.53331	Up-Regulated
WISP1	1.06277	4.4218	2.43084	0.0397476	0.606018	-3.5443	Up-Regulated
ACSM1	1.07081	3.13252	2.41549	0.0407321	0.607821	-3.56452	Up-Regulated
PTK7	1.24121	4.98379	2.41491	0.0407699	0.607821	-3.56529	Up-Regulated
KIR2DL3	1.00529	5.51261	2.41208	0.0409541	0.607821	-3.56902	Up-Regulated
CHIA	1.17469	5.27863	2.41196	0.0409616	0.607821	-3.56917	Up-Regulated
QPCT	1.36232	3.82301	2.41157	0.0409871	0.607821	-3.56968	Up-Regulated
GPR39	1.73802	3.32274	2.40955	0.0411196	0.607821	-3.57235	Up-Regulated
SLC25A21	1.00961	4.30224	2.40489	0.0414257	0.608744	-3.57848	Up-Regulated
KRTAP9-9	1.77742	1.70734	2.39915	0.0418065	0.609467	-3.58604	Up-Regulated
ADARB2	1.43698	5.0074	2.39775	0.0418999	0.609467	-3.58788	Up-Regulated
CCAR2	1.47875	2.59759	2.39288	0.0422263	0.609467	-3.59429	Up-Regulated
FEZF2	1.68718	4.01762	2.3881	0.0425493	0.611819	-3.60059	Up-Regulated
DEFA6	1.02799	3.46375	2.38685	0.0426344	0.611819	-3.60224	Up-Regulated
SLC9A7	1.2258	2.95206	2.38427	0.0428097	0.611819	-3.60563	Up-Regulated
NCR1	1.21425	4.44449	2.38143	0.0430041	0.613896	-3.60937	Up-Regulated
CA10	1.56632	2.39995	2.3796	0.0431299	0.614994	-3.61179	Up-Regulated
BCL2A1	1.70582	3.89676	2.37728	0.0432893	0.615759	-3.61483	Up-Regulated
PLCB1	1.05601	5.39907	2.37499	0.0434483	0.615759	-3.61786	Up-Regulated
LRP8	1.0707	5.7576	2.37412	0.0435082	0.615759	-3.619	Up-Regulated
MIER2	1.09242	5.42332	2.37236	0.0436303	0.61583	-3.62131	Up-Regulated
RAPGEF4	1.21128	3.88625	2.36833	0.0439117	0.616336	-3.62662	Up-Regulated
SLURP1	1.01129	3.4122	2.36415	0.0442052	0.617269	-3.63212	Up-Regulated
P2RY6	1.3488	6.35683	2.36099	0.044428	0.618913	-3.63627	Up-Regulated
PP13	1.20535	5.84164	2.34741	0.0453999	0.621241	-3.65414	Up-Regulated
DOCK5	1.10541	4.80395	2.34275	0.0457386	0.621577	-3.66027	Up-Regulated
NTF3	1.4313	5.26995	2.33594	0.0462375	0.621577	-3.66923	Up-Regulated
C14orf79	1.22712	4.04368	2.33024	0.0466592	0.622851	-3.67672	Up-Regulated
DIAPH3	1.29976	3.81217	2.32586	0.0469864	0.623272	-3.68248	Up-Regulated
LMNB1	1.40339	3.88052	2.31993	0.0474325	0.624752	-3.69028	Up-Regulated
GNA13	1.28703	5.6391	2.31451	0.0478439	0.626747	-3.6974	Up-Regulated
MBNL3	1.52944	4.44733	2.31314	0.0479481	0.626747	-3.69919	Up-Regulated
OR12D2	1.78036	5.1473	2.30852	0.0483022	0.626792	-3.70526	Up-Regulated
EPYC	1.06963	4.029	2.30618	0.0484824	0.628142	-3.70833	Up-Regulated
SLC22A1	1.31006	3.97005	2.30162	0.0488357	0.628142	-3.71432	Up-Regulated
MTNR1A	1.333	3.38394	2.29903	0.0490378	0.628142	-3.71772	Up-Regulated
MYF6	1.20943	5.23505	2.29424	0.0494132	0.628142	-3.72401	Up-Regulated
FMO6P	1.67987	5.25101	2.2878	0.0499228	0.628142	-3.73246	Up-Regulated
SLC15A3	-1.93057	4.59396	-10.6308	3.67853e-06	0.0230791	2.57334	Down-Regulated
DAK	-1.5791	4.80342	-7.88981	3.65873e-05	0.153032	1.49906	Down-Regulated
UBIAD1	-1.7032	5.12769	-7.25105	6.8501e-05	0.213901	1.14819	Down-Regulated
ENTPD7	-1.74397	4.54597	-6.38208	0.000172434	0.213901	0.587471	Down-Regulated
TP53I11	-1.20415	5.14918	-5.8318	0.000324129	0.25967	0.174949	Down-Regulated
C3orf36	-2.3478	3.97068	-5.08243	0.000816471	0.395758	-0.468696	Down-Regulated
OPRD1	-1.24819	4.32053	-5.07905	0.000820027	0.395758	-0.471829	Down-Regulated
CBR3	-1.61126	5.22363	-4.99345	0.000915891	0.397303	-0.551844	Down-Regulated
CCDC94	-1.45016	3.93687	-4.81228	0.0011614	0.428627	-0.725734	Down-Regulated
SUSD5	-2.02744	2.27357	-4.74367	0.00127227	0.443457	-0.793201	Down-Regulated
PLEKHG3	-1.22755	4.59651	-4.3749	0.0021016	0.48312	-1.1713	Down-Regulated
PGS1	-1.44713	4.82745	-4.32313	0.00225863	0.48312	-1.22648	Down-Regulated
COPZ2	-1.039	6.40653	-4.07997	0.00318492	0.489409	-1.49247	Down-Regulated
BARD1	-1.45483	3.08659	-3.94721	0.00385621	0.489927	-1.64242	Down-Regulated
KHDC1L	-1.58205	3.54428	-3.78276	0.00490387	0.503761	-1.83267	Down-Regulated
PUS1	-1.08331	4.42452	-3.7775	0.00494205	0.503761	-1.83884	Down-Regulated
NLGN4X	-1.45972	3.96379	-3.76499	0.00503404	0.503761	-1.85352	Down-Regulated
NDUFAF7	-1.20648	4.97374	-3.714	0.00542834	0.503761	-1.91366	Down-Regulated
ST6GAL1	-1.76525	5.34433	-3.65918	0.00588907	0.503761	-1.97883	Down-Regulated
LTBR	-1.53168	5.38029	-3.48748	0.00762022	0.503761	-2.18625	Down-Regulated
TBCD	-1.23886	5.82995	-3.43573	0.00824168	0.503761	-2.2497	Down-Regulated
MCM3AP	-1.33384	5.32216	-3.38642	0.00888375	0.503761	-2.31057	Down-Regulated
QSOX1	-1.13104	6.53048	-3.37658	0.00901802	0.503761	-2.32275	Down-Regulated
APOBR	-1.09776	3.89752	-3.37372	0.00905744	0.503761	-2.3263	Down-Regulated
IL19	-1.11937	5.08289	-3.31195	0.00995489	0.503761	-2.40318	Down-Regulated
CST5	-1.18648	5.57742	-3.28358	0.0103978	0.503761	-2.43867	Down-Regulated
AOC4P	-1.00035	5.09176	-3.24658	0.0110068	0.503761	-2.48514	Down-Regulated
CTB-176F20.3	-1.25696	3.60429	-3.23134	0.0112684	0.503761	-2.50433	Down-Regulated
FBXL15	-1.8243	4.44115	-3.1602	0.0125781	0.503761	-2.59433	Down-Regulated
NARFL	-1.56116	5.08975	-3.15568	0.0126665	0.503761	-2.60007	Down-Regulated
IL27RA	-1.10762	4.82112	-3.1481	0.0128162	0.503761	-2.6097	Down-Regulated
OR7A10	-1.40062	4.17683	-3.1383	0.0130127	0.503761	-2.62218	Down-Regulated
CLN6	-1.6123	4.22746	-3.13556	0.013068	0.503761	-2.62566	Down-Regulated
TMEM156	-1.24993	2.9153	-3.06989	0.0144732	0.519177	-2.70951	Down-Regulated
EPHX2	-1.75484	5.84564	-3.04902	0.014952	0.523029	-2.73627	Down-Regulated
PARP11	-1.72645	3.70684	-3.04058	0.0151504	0.523029	-2.74711	Down-Regulated
MPHOSPH9	-1.29715	3.82228	-2.95879	0.0172191	0.523267	-2.85251	Down-Regulated
FOXI1	-1.31978	5.08729	-2.895	0.0190339	0.523267	-2.93517	Down-Regulated
PCDHGA8	-1.48135	5.05692	-2.87438	0.0196619	0.523267	-2.96198	Down-Regulated
CUL9	-1.18094	4.54643	-2.86145	0.0200665	0.523267	-2.9788	Down-Regulated
GSR	-1.11782	6.18252	-2.79449	0.0223035	0.533348	-3.06615	Down-Regulated
SYN1	-1.11933	6.12737	-2.78005	0.0228183	0.533348	-3.08502	Down-Regulated
AAAS	-1.25583	5.68316	-2.76101	0.0235164	0.533348	-3.10994	Down-Regulated
TOLLIP	-1.1217	5.86442	-2.7525	0.023835	0.533348	-3.12108	Down-Regulated
TMEM104	-1.06402	4.76434	-2.73868	0.0243627	0.533348	-3.13919	Down-Regulated
SPAG4	-1.3885	3.79503	-2.72941	0.0247228	0.533348	-3.15133	Down-Regulated
TXLNA	-1.38425	5.36762	-2.67508	0.0269475	0.542858	-3.22264	Down-Regulated
NR5A1	-1.46044	4.36009	-2.63489	0.0287232	0.542858	-3.27547	Down-Regulated
RBM10	-1.10347	6.32015	-2.613	0.0297402	0.55397	-3.30428	Down-Regulated
ASTE1	-1.3782	5.19882	-2.58483	0.0311031	0.565538	-3.34137	Down-Regulated
WDR60	-1.24659	5.30706	-2.56504	0.0320976	0.570497	-3.36743	Down-Regulated
FOXA1	-1.27331	4.59111	-2.5347	0.0336859	0.57275	-3.40741	Down-Regulated
VASH2	-1.62708	3.7743	-2.46965	0.0373635	0.592095	-3.49314	Down-Regulated
DCAKD	-1.04508	4.77694	-2.4664	0.0375579	0.592459	-3.49744	Down-Regulated
TAF13	-1.61004	2.16326	-2.45074	0.038507	0.598002	-3.51808	Down-Regulated
CCL21	-1.21839	5.3838	-2.41086	0.0410338	0.607821	-3.57062	Down-Regulated
FKBP8	-1.28414	5.17122	-2.39735	0.0419267	0.609467	-3.58841	Down-Regulated
TMEM127	-1.14836	6.05723	-2.38444	0.0427983	0.611819	-3.60541	Down-Regulated
CRIP1	-1.04664	6.6805	-2.35446	0.0448927	0.618913	-3.64487	Down-Regulated
QPRT	-1.61413	5.51759	-2.31246	0.048	0.626747	-3.70009	Down-Regulated
RBL1	-1.194	4.11941	-2.30851	0.0483032	0.626792	-3.70528	Down-Regulated
ZNF124	-1.17833	3.55381	-2.29592	0.0492817	0.628142	-3.72181	Down-Regulated
