# Supplementary material for: Activation of CCL21-GPR174/CCR7 on cardiac fibroblasts underlies myocardial ischemia/reperfusion injury
Source: Front Genet. 2022 Sep 9;13:946524. doi: 10.3389/fgene.2022.946524 (PMC9505909; doi:10.3389/fgene.2022.946524)
Supplement: Supplementary file 10 [file Table10.xlsx]

## Sheet: Table S10
NAME	GS<br> follow link to MSigDB	GS DETAILS	SIZE	ES	NES	NOM p-val	FDR q-val	FWER p-val	RANK AT MAX	LEADING EDGE
KEGG_LEUKOCYTE_TRANSENDOTHELIAL_MIGRATION	KEGG_LEUKOCYTE_TRANSENDOTHELIAL_MIGRATION	Details ...	106	0.429467	1.70736	0	0.707779	0.218	2660	tags=38%, list=21%, signal=47%
KEGG_CIRCADIAN_RHYTHM_MAMMAL	KEGG_CIRCADIAN_RHYTHM_MAMMAL	Details ...	11	0.615821	1.51811	0	1	0.643	2619	tags=45%, list=21%, signal=57%
KEGG_CELL_ADHESION_MOLECULES_CAMS	KEGG_CELL_ADHESION_MOLECULES_CAMS	Details ...	118	0.414353	1.48681	0	1	0.781	2745	tags=33%, list=22%, signal=42%
KEGG_GLYCOSAMINOGLYCAN_BIOSYNTHESIS_KERATAN_SULFATE	KEGG_GLYCOSAMINOGLYCAN_BIOSYNTHESIS_KERATAN_SULFATE	Details ...	12	0.480889	1.43332	0	0.905174	0.897	1486	tags=42%, list=12%, signal=47%
KEGG_STARCH_AND_SUCROSE_METABOLISM	KEGG_STARCH_AND_SUCROSE_METABOLISM	Details ...	30	0.409474	1.38991	0	0.879359	0.971	2490	tags=33%, list=20%, signal=41%
KEGG_FOCAL_ADHESION	KEGG_FOCAL_ADHESION	Details ...	188	0.291954	1.37942	0	0.847537	0.987	3016	tags=28%, list=24%, signal=37%
KEGG_VEGF_SIGNALING_PATHWAY	KEGG_VEGF_SIGNALING_PATHWAY	Details ...	67	0.302287	1.30329	0	0.821048	1	2834	tags=27%, list=23%, signal=35%
KEGG_NEUROACTIVE_LIGAND_RECEPTOR_INTERACTION	KEGG_NEUROACTIVE_LIGAND_RECEPTOR_INTERACTION	Details ...	240	0.46172	1.29879	0	0.807773	1	3880	tags=52%, list=31%, signal=73%
KEGG_SYSTEMIC_LUPUS_ERYTHEMATOSUS	KEGG_SYSTEMIC_LUPUS_ERYTHEMATOSUS	Details ...	92	0.302945	1.26754	0	0.698249	1	3812	tags=33%, list=30%, signal=46%
KEGG_JAK_STAT_SIGNALING_PATHWAY	KEGG_JAK_STAT_SIGNALING_PATHWAY	Details ...	138	0.385871	1.28801	0.0272904	0.723396	1	3060	tags=36%, list=24%, signal=46%
KEGG_LONG_TERM_POTENTIATION	KEGG_LONG_TERM_POTENTIATION	Details ...	63	0.284333	1.27066	0.0281426	0.707482	1	4021	tags=41%, list=32%, signal=60%
KEGG_METABOLISM_OF_XENOBIOTICS_BY_CYTOCHROME_P450	KEGG_METABOLISM_OF_XENOBIOTICS_BY_CYTOCHROME_P450	Details ...	48	0.444562	1.4538	0.0290135	1	0.858	2025	tags=33%, list=16%, signal=40%
KEGG_WNT_SIGNALING_PATHWAY	KEGG_WNT_SIGNALING_PATHWAY	Details ...	131	0.27322	1.33444	0.0314961	0.906664	1	3594	tags=35%, list=29%, signal=49%
KEGG_AUTOIMMUNE_THYROID_DISEASE	KEGG_AUTOIMMUNE_THYROID_DISEASE	Details ...	46	0.470474	1.35154	0.032381	0.928571	1	3708	tags=48%, list=30%, signal=68%
KEGG_GALACTOSE_METABOLISM	KEGG_GALACTOSE_METABOLISM	Details ...	23	0.441303	1.58622	0.0332681	0.959532	0.501	2672	tags=35%, list=21%, signal=44%
KEGG_MATURITY_ONSET_DIABETES_OF_THE_YOUNG	KEGG_MATURITY_ONSET_DIABETES_OF_THE_YOUNG	Details ...	22	0.588929	1.25257	0.0334646	0.662146	1	3832	tags=68%, list=31%, signal=98%
KEGG_LONG_TERM_DEPRESSION	KEGG_LONG_TERM_DEPRESSION	Details ...	62	0.429475	1.40854	0.0337972	0.862423	0.921	2471	tags=35%, list=20%, signal=44%
KEGG_TGF_BETA_SIGNALING_PATHWAY	KEGG_TGF_BETA_SIGNALING_PATHWAY	Details ...	78	0.306191	1.2987	0.0518234	0.770817	1	4446	tags=45%, list=35%, signal=69%
KEGG_GNRH_SIGNALING_PATHWAY	KEGG_GNRH_SIGNALING_PATHWAY	Details ...	87	0.345411	1.33928	0.0564202	0.947279	1	3086	tags=37%, list=25%, signal=48%
KEGG_ALDOSTERONE_REGULATED_SODIUM_REABSORPTION	KEGG_ALDOSTERONE_REGULATED_SODIUM_REABSORPTION	Details ...	39	0.431173	1.4273	0.0587084	0.830705	0.897	1195	tags=18%, list=10%, signal=20%
KEGG_GAP_JUNCTION	KEGG_GAP_JUNCTION	Details ...	84	0.343581	1.32761	0.0618763	0.884721	1	3986	tags=36%, list=32%, signal=52%
KEGG_DRUG_METABOLISM_CYTOCHROME_P450	KEGG_DRUG_METABOLISM_CYTOCHROME_P450	Details ...	53	0.460136	1.44251	0.0650096	0.976412	0.888	2770	tags=40%, list=22%, signal=51%
KEGG_RETINOL_METABOLISM	KEGG_RETINOL_METABOLISM	Details ...	39	0.419169	1.22632	0.0936255	0.639437	1	3498	tags=51%, list=28%, signal=71%
KEGG_AXON_GUIDANCE	KEGG_AXON_GUIDANCE	Details ...	111	0.35827	1.30668	0.103314	0.847212	1	3296	tags=34%, list=26%, signal=46%
KEGG_GLYCOSAMINOGLYCAN_BIOSYNTHESIS_HEPARAN_SULFATE	KEGG_GLYCOSAMINOGLYCAN_BIOSYNTHESIS_HEPARAN_SULFATE	Details ...	21	0.513905	1.31314	0.10338	0.850253	1	4481	tags=62%, list=36%, signal=96%
KEGG_ERBB_SIGNALING_PATHWAY	KEGG_ERBB_SIGNALING_PATHWAY	Details ...	82	0.315326	1.24074	0.104247	0.643873	1	2896	tags=30%, list=23%, signal=39%
KEGG_OLFACTORY_TRANSDUCTION	KEGG_OLFACTORY_TRANSDUCTION	Details ...	65	0.466264	1.2062	0.105263	0.628633	1	2499	tags=42%, list=20%, signal=52%
KEGG_TYPE_II_DIABETES_MELLITUS	KEGG_TYPE_II_DIABETES_MELLITUS	Details ...	42	0.360615	1.28974	0.109405	0.779155	1	708	tags=12%, list=6%, signal=13%
KEGG_CYTOKINE_CYTOKINE_RECEPTOR_INTERACTION	KEGG_CYTOKINE_CYTOKINE_RECEPTOR_INTERACTION	Details ...	229	0.404575	1.23713	0.111111	0.618803	1	3746	tags=45%, list=30%, signal=62%
KEGG_HEDGEHOG_SIGNALING_PATHWAY	KEGG_HEDGEHOG_SIGNALING_PATHWAY	Details ...	44	0.40393	1.22529	0.111111	0.629532	1	3441	tags=48%, list=27%, signal=66%
KEGG_PHOSPHATIDYLINOSITOL_SIGNALING_SYSTEM	KEGG_PHOSPHATIDYLINOSITOL_SIGNALING_SYSTEM	Details ...	70	0.265473	1.20352	0.117978	0.607561	1	2456	tags=21%, list=20%, signal=26%
KEGG_VASCULAR_SMOOTH_MUSCLE_CONTRACTION	KEGG_VASCULAR_SMOOTH_MUSCLE_CONTRACTION	Details ...	97	0.272571	1.1638	0.136273	0.608636	1	4019	tags=36%, list=32%, signal=53%
KEGG_GLYCOSPHINGOLIPID_BIOSYNTHESIS_LACTO_AND_NEOLACTO_SERIES	KEGG_GLYCOSPHINGOLIPID_BIOSYNTHESIS_LACTO_AND_NEOLACTO_SERIES	Details ...	24	0.428649	1.28861	0.137476	0.749794	1	1486	tags=29%, list=12%, signal=33%
KEGG_CALCIUM_SIGNALING_PATHWAY	KEGG_CALCIUM_SIGNALING_PATHWAY	Details ...	161	0.342825	1.20514	0.138996	0.616854	1	2966	tags=31%, list=24%, signal=40%
KEGG_RENIN_ANGIOTENSIN_SYSTEM	KEGG_RENIN_ANGIOTENSIN_SYSTEM	Details ...	16	0.398291	1.23977	0.140244	0.62983	1	1860	tags=25%, list=15%, signal=29%
KEGG_TYPE_I_DIABETES_MELLITUS	KEGG_TYPE_I_DIABETES_MELLITUS	Details ...	39	0.402132	1.24771	0.147002	0.655373	1	2375	tags=31%, list=19%, signal=38%
KEGG_ASTHMA	KEGG_ASTHMA	Details ...	26	0.411558	1.21568	0.160681	0.629889	1	3504	tags=31%, list=28%, signal=43%
KEGG_PHENYLALANINE_METABOLISM	KEGG_PHENYLALANINE_METABOLISM	Details ...	16	0.469054	1.27523	0.162055	0.744005	1	791	tags=25%, list=6%, signal=27%
KEGG_TIGHT_JUNCTION	KEGG_TIGHT_JUNCTION	Details ...	117	0.249626	1.15206	0.164729	0.608088	1	2510	tags=26%, list=20%, signal=32%
KEGG_FRUCTOSE_AND_MANNOSE_METABOLISM	KEGG_FRUCTOSE_AND_MANNOSE_METABOLISM	Details ...	31	0.302816	1.21172	0.172065	0.62831	1	2385	tags=19%, list=19%, signal=24%
KEGG_CYTOSOLIC_DNA_SENSING_PATHWAY	KEGG_CYTOSOLIC_DNA_SENSING_PATHWAY	Details ...	46	0.385038	1.24181	0.172084	0.658759	1	3012	tags=41%, list=24%, signal=54%
KEGG_ALLOGRAFT_REJECTION	KEGG_ALLOGRAFT_REJECTION	Details ...	33	0.425712	1.26524	0.173913	0.68181	1	3504	tags=36%, list=28%, signal=50%
KEGG_LYSINE_DEGRADATION	KEGG_LYSINE_DEGRADATION	Details ...	39	0.283992	1.18332	0.174257	0.608481	1	2415	tags=26%, list=19%, signal=32%
KEGG_HISTIDINE_METABOLISM	KEGG_HISTIDINE_METABOLISM	Details ...	23	0.391824	1.2626	0.178846	0.665598	1	2379	tags=35%, list=19%, signal=43%
KEGG_NATURAL_KILLER_CELL_MEDIATED_CYTOTOXICITY	KEGG_NATURAL_KILLER_CELL_MEDIATED_CYTOTOXICITY	Details ...	118	0.329731	1.19389	0.179537	0.619015	1	3295	tags=33%, list=26%, signal=44%
KEGG_GRAFT_VERSUS_HOST_DISEASE	KEGG_GRAFT_VERSUS_HOST_DISEASE	Details ...	35	0.489418	1.32206	0.181298	0.862614	1	3483	tags=46%, list=28%, signal=63%
KEGG_GLYOXYLATE_AND_DICARBOXYLATE_METABOLISM	KEGG_GLYOXYLATE_AND_DICARBOXYLATE_METABOLISM	Details ...	13	0.372422	1.27223	0.1875	0.727169	1	1450	tags=23%, list=12%, signal=26%
KEGG_TASTE_TRANSDUCTION	KEGG_TASTE_TRANSDUCTION	Details ...	31	0.525204	1.2583	0.19883	0.660348	1	3624	tags=52%, list=29%, signal=72%
KEGG_STEROID_HORMONE_BIOSYNTHESIS	KEGG_STEROID_HORMONE_BIOSYNTHESIS	Details ...	39	0.422187	1.2159	0.2	0.643365	1	2025	tags=28%, list=16%, signal=34%
KEGG_GLYCEROPHOSPHOLIPID_METABOLISM	KEGG_GLYCEROPHOSPHOLIPID_METABOLISM	Details ...	60	0.293569	1.16898	0.203666	0.615273	1	3769	tags=33%, list=30%, signal=47%
KEGG_GLYCINE_SERINE_AND_THREONINE_METABOLISM	KEGG_GLYCINE_SERINE_AND_THREONINE_METABOLISM	Details ...	27	0.318204	1.18344	0.208812	0.620866	1	2642	tags=33%, list=21%, signal=42%
KEGG_SULFUR_METABOLISM	KEGG_SULFUR_METABOLISM	Details ...	10	0.446382	1.16472	0.213018	0.618277	1	5377	tags=60%, list=43%, signal=105%
KEGG_ADHERENS_JUNCTION	KEGG_ADHERENS_JUNCTION	Details ...	70	0.263415	1.16169	0.216495	0.603323	1	2553	tags=23%, list=20%, signal=29%
KEGG_TRYPTOPHAN_METABOLISM	KEGG_TRYPTOPHAN_METABOLISM	Details ...	32	0.34448	1.16007	0.230624	0.597175	1	3454	tags=41%, list=28%, signal=56%
KEGG_TOLL_LIKE_RECEPTOR_SIGNALING_PATHWAY	KEGG_TOLL_LIKE_RECEPTOR_SIGNALING_PATHWAY	Details ...	94	0.343481	1.17544	0.250485	0.621587	1	3012	tags=34%, list=24%, signal=44%
KEGG_B_CELL_RECEPTOR_SIGNALING_PATHWAY	KEGG_B_CELL_RECEPTOR_SIGNALING_PATHWAY	Details ...	70	0.323672	1.17374	0.266409	0.614923	1	1471	tags=20%, list=12%, signal=23%
KEGG_ALPHA_LINOLENIC_ACID_METABOLISM	KEGG_ALPHA_LINOLENIC_ACID_METABOLISM	Details ...	13	0.516424	1.14374	0.270793	0.6155	1	4581	tags=77%, list=37%, signal=121%
KEGG_DRUG_METABOLISM_OTHER_ENZYMES	KEGG_DRUG_METABOLISM_OTHER_ENZYMES	Details ...	32	0.355908	1.13355	0.280808	0.628872	1	2264	tags=28%, list=18%, signal=34%
KEGG_HOMOLOGOUS_RECOMBINATION	KEGG_HOMOLOGOUS_RECOMBINATION	Details ...	27	0.275584	1.01613	0.289109	0.77282	1	4640	tags=48%, list=37%, signal=76%
KEGG_OTHER_GLYCAN_DEGRADATION	KEGG_OTHER_GLYCAN_DEGRADATION	Details ...	12	0.484087	1.18581	0.314672	0.625971	1	4896	tags=67%, list=39%, signal=109%
KEGG_TAURINE_AND_HYPOTAURINE_METABOLISM	KEGG_TAURINE_AND_HYPOTAURINE_METABOLISM	Details ...	7	0.552309	1.1437	0.315589	0.605804	1	3610	tags=43%, list=29%, signal=60%
KEGG_MELANOGENESIS	KEGG_MELANOGENESIS	Details ...	86	0.259539	1.08956	0.315789	0.728501	1	4682	tags=47%, list=37%, signal=74%
KEGG_MISMATCH_REPAIR	KEGG_MISMATCH_REPAIR	Details ...	22	0.335279	1.04875	0.327935	0.772686	1	1566	tags=18%, list=12%, signal=21%
KEGG_T_CELL_RECEPTOR_SIGNALING_PATHWAY	KEGG_T_CELL_RECEPTOR_SIGNALING_PATHWAY	Details ...	103	0.294346	1.08734	0.342412	0.72361	1	4932	tags=47%, list=39%, signal=76%
KEGG_BIOSYNTHESIS_OF_UNSATURATED_FATTY_ACIDS	KEGG_BIOSYNTHESIS_OF_UNSATURATED_FATTY_ACIDS	Details ...	18	0.387253	1.1471	0.351248	0.615528	1	5072	tags=67%, list=40%, signal=112%
KEGG_CHEMOKINE_SIGNALING_PATHWAY	KEGG_CHEMOKINE_SIGNALING_PATHWAY	Details ...	166	0.279649	1.12409	0.365234	0.64143	1	3679	tags=31%, list=29%, signal=43%
KEGG_INTESTINAL_IMMUNE_NETWORK_FOR_IGA_PRODUCTION	KEGG_INTESTINAL_IMMUNE_NETWORK_FOR_IGA_PRODUCTION	Details ...	41	0.316124	1.04816	0.385797	0.763398	1	3504	tags=34%, list=28%, signal=47%
KEGG_VIBRIO_CHOLERAE_INFECTION	KEGG_VIBRIO_CHOLERAE_INFECTION	Details ...	47	0.218258	1.01175	0.388145	0.764422	1	3695	tags=26%, list=29%, signal=36%
KEGG_FOLATE_BIOSYNTHESIS	KEGG_FOLATE_BIOSYNTHESIS	Details ...	11	0.43598	1.07543	0.390533	0.728197	1	1745	tags=36%, list=14%, signal=42%
KEGG_PROGESTERONE_MEDIATED_OOCYTE_MATURATION	KEGG_PROGESTERONE_MEDIATED_OOCYTE_MATURATION	Details ...	73	0.291576	1.01041	0.390805	0.757335	1	4032	tags=37%, list=32%, signal=54%
KEGG_NITROGEN_METABOLISM	KEGG_NITROGEN_METABOLISM	Details ...	22	0.336568	1.05198	0.39165	0.775795	1	4137	tags=41%, list=33%, signal=61%
KEGG_BLADDER_CANCER	KEGG_BLADDER_CANCER	Details ...	38	0.292309	1.00941	0.398467	0.750185	1	1769	tags=21%, list=14%, signal=24%
KEGG_RNA_POLYMERASE	KEGG_RNA_POLYMERASE	Details ...	22	0.259618	1.03187	0.400844	0.801632	1	1903	tags=23%, list=15%, signal=27%
KEGG_ARGININE_AND_PROLINE_METABOLISM	KEGG_ARGININE_AND_PROLINE_METABOLISM	Details ...	43	0.26866	1.02165	0.402778	0.787777	1	1623	tags=19%, list=13%, signal=21%
KEGG_HEMATOPOIETIC_CELL_LINEAGE	KEGG_HEMATOPOIETIC_CELL_LINEAGE	Details ...	82	0.345791	1.08579	0.409357	0.716177	1	3225	tags=33%, list=26%, signal=44%
KEGG_PYRIMIDINE_METABOLISM	KEGG_PYRIMIDINE_METABOLISM	Details ...	75	0.224867	1.0275	0.410204	0.790558	1	2873	tags=24%, list=23%, signal=31%
KEGG_PURINE_METABOLISM	KEGG_PURINE_METABOLISM	Details ...	130	0.211232	0.990419	0.420945	0.748831	1	3452	tags=27%, list=28%, signal=37%
KEGG_GLYCOLYSIS_GLUCONEOGENESIS	KEGG_GLYCOLYSIS_GLUCONEOGENESIS	Details ...	54	0.2355	1.00118	0.427125	0.743348	1	2490	tags=20%, list=20%, signal=25%
KEGG_ETHER_LIPID_METABOLISM	KEGG_ETHER_LIPID_METABOLISM	Details ...	25	0.318774	1.01903	0.443378	0.786292	1	1988	tags=28%, list=16%, signal=33%
KEGG_EPITHELIAL_CELL_SIGNALING_IN_HELICOBACTER_PYLORI_INFECTION	KEGG_EPITHELIAL_CELL_SIGNALING_IN_HELICOBACTER_PYLORI_INFECTION	Details ...	61	0.237437	0.966831	0.44902	0.762535	1	3629	tags=33%, list=29%, signal=46%
KEGG_ECM_RECEPTOR_INTERACTION	KEGG_ECM_RECEPTOR_INTERACTION	Details ...	79	0.31945	1.07722	0.456175	0.734199	1	4943	tags=46%, list=39%, signal=75%
KEGG_TYROSINE_METABOLISM	KEGG_TYROSINE_METABOLISM	Details ...	39	0.294525	1.02947	0.45648	0.796934	1	1313	tags=21%, list=10%, signal=23%
KEGG_ASCORBATE_AND_ALDARATE_METABOLISM	KEGG_ASCORBATE_AND_ALDARATE_METABOLISM	Details ...	11	0.346706	1.00324	0.456967	0.746222	1	2025	tags=36%, list=16%, signal=43%
KEGG_OOCYTE_MEIOSIS	KEGG_OOCYTE_MEIOSIS	Details ...	91	0.228768	1.02399	0.462151	0.790246	1	4032	tags=33%, list=32%, signal=48%
KEGG_ARACHIDONIC_ACID_METABOLISM	KEGG_ARACHIDONIC_ACID_METABOLISM	Details ...	46	0.307567	0.982391	0.463938	0.750551	1	3042	tags=39%, list=24%, signal=51%
KEGG_PANTOTHENATE_AND_COA_BIOSYNTHESIS	KEGG_PANTOTHENATE_AND_COA_BIOSYNTHESIS	Details ...	14	0.308875	0.972579	0.484849	0.76699	1	4516	tags=57%, list=36%, signal=89%
KEGG_FC_EPSILON_RI_SIGNALING_PATHWAY	KEGG_FC_EPSILON_RI_SIGNALING_PATHWAY	Details ...	72	0.270494	0.988512	0.496016	0.745155	1	2817	tags=24%, list=22%, signal=30%
KEGG_RIBOFLAVIN_METABOLISM	KEGG_RIBOFLAVIN_METABOLISM		13	0.332673	0.932875	0.501014	0.767014	1	2472	tags=38%, list=20%, signal=48%
KEGG_DNA_REPLICATION	KEGG_DNA_REPLICATION	Details ...	34	0.299405	0.937382	0.502016	0.780632	1	2758	tags=21%, list=22%, signal=26%
KEGG_LEISHMANIA_INFECTION	KEGG_LEISHMANIA_INFECTION	Details ...	67	0.269928	1.00407	0.503891	0.753495	1	3857	tags=31%, list=31%, signal=45%
KEGG_CYSTEINE_AND_METHIONINE_METABOLISM	KEGG_CYSTEINE_AND_METHIONINE_METABOLISM	Details ...	32	0.24834	1.01285	0.506048	0.771572	1	2410	tags=22%, list=19%, signal=27%
KEGG_NOD_LIKE_RECEPTOR_SIGNALING_PATHWAY	KEGG_NOD_LIKE_RECEPTOR_SIGNALING_PATHWAY	Details ...	54	0.270099	0.933013	0.513513	0.77424	1	2786	tags=28%, list=22%, signal=36%
KEGG_ABC_TRANSPORTERS	KEGG_ABC_TRANSPORTERS		35	0.279623	0.918747	0.520468	0.781689	1	3874	tags=34%, list=31%, signal=49%
KEGG_LINOLEIC_ACID_METABOLISM	KEGG_LINOLEIC_ACID_METABOLISM	Details ...	22	0.458537	1.0164	0.524366	0.78114	1	2817	tags=50%, list=22%, signal=64%
KEGG_REGULATION_OF_AUTOPHAGY	KEGG_REGULATION_OF_AUTOPHAGY	Details ...	29	0.343518	0.997729	0.547758	0.742827	1	3491	tags=48%, list=28%, signal=67%
KEGG_NICOTINATE_AND_NICOTINAMIDE_METABOLISM	KEGG_NICOTINATE_AND_NICOTINAMIDE_METABOLISM	Details ...	15	0.318067	0.952996	0.550725	0.768037	1	3443	tags=40%, list=27%, signal=55%
KEGG_PRION_DISEASES	KEGG_PRION_DISEASES		33	0.233462	0.877355	0.55534	0.809216	1	3426	tags=30%, list=27%, signal=42%
KEGG_COMPLEMENT_AND_COAGULATION_CASCADES	KEGG_COMPLEMENT_AND_COAGULATION_CASCADES	Details ...	66	0.299988	0.965544	0.560928	0.757427	1	4759	tags=50%, list=38%, signal=80%
KEGG_ANTIGEN_PROCESSING_AND_PRESENTATION	KEGG_ANTIGEN_PROCESSING_AND_PRESENTATION	Details ...	72	0.219262	0.965159	0.56979	0.750538	1	4065	tags=31%, list=32%, signal=45%
KEGG_REGULATION_OF_ACTIN_CYTOSKELETON	KEGG_REGULATION_OF_ACTIN_CYTOSKELETON		193	0.192791	0.927302	0.581132	0.771644	1	3864	tags=26%, list=31%, signal=38%
KEGG_SELENOAMINO_ACID_METABOLISM	KEGG_SELENOAMINO_ACID_METABOLISM		20	0.292041	0.91089	0.594433	0.776102	1	2379	tags=25%, list=19%, signal=31%
KEGG_PORPHYRIN_AND_CHLOROPHYLL_METABOLISM	KEGG_PORPHYRIN_AND_CHLOROPHYLL_METABOLISM		25	0.249159	0.916008	0.604082	0.77894	1	2075	tags=28%, list=17%, signal=33%
KEGG_FC_GAMMA_R_MEDIATED_PHAGOCYTOSIS	KEGG_FC_GAMMA_R_MEDIATED_PHAGOCYTOSIS	Details ...	90	0.208139	0.968062	0.610687	0.76879	1	2174	tags=17%, list=17%, signal=20%
KEGG_DILATED_CARDIOMYOPATHY	KEGG_DILATED_CARDIOMYOPATHY	Details ...	81	0.223087	0.950165	0.611538	0.765241	1	3980	tags=33%, list=32%, signal=49%
KEGG_GLIOMA	KEGG_GLIOMA	Details ...	59	0.243539	0.945446	0.61165	0.769617	1	2366	tags=20%, list=19%, signal=25%
KEGG_ARRHYTHMOGENIC_RIGHT_VENTRICULAR_CARDIOMYOPATHY_ARVC	KEGG_ARRHYTHMOGENIC_RIGHT_VENTRICULAR_CARDIOMYOPATHY_ARVC		67	0.210368	0.91342	0.614341	0.777532	1	3819	tags=31%, list=30%, signal=45%
KEGG_RENAL_CELL_CARCINOMA	KEGG_RENAL_CELL_CARCINOMA		67	0.217147	0.838798	0.615866	0.833718	1	1666	tags=16%, list=13%, signal=19%
KEGG_PEROXISOME	KEGG_PEROXISOME		69	0.200206	0.832899	0.639175	0.836436	1	2842	tags=25%, list=23%, signal=32%
KEGG_VASOPRESSIN_REGULATED_WATER_REABSORPTION	KEGG_VASOPRESSIN_REGULATED_WATER_REABSORPTION		39	0.232082	0.858378	0.640385	0.821055	1	3734	tags=28%, list=30%, signal=40%
KEGG_PRIMARY_BILE_ACID_BIOSYNTHESIS	KEGG_PRIMARY_BILE_ACID_BIOSYNTHESIS		14	0.288044	0.871225	0.640777	0.814005	1	3561	tags=43%, list=28%, signal=60%
KEGG_BASAL_CELL_CARCINOMA	KEGG_BASAL_CELL_CARCINOMA		44	0.258844	0.890265	0.641176	0.796351	1	4682	tags=55%, list=37%, signal=87%
KEGG_PRIMARY_IMMUNODEFICIENCY	KEGG_PRIMARY_IMMUNODEFICIENCY	Details ...	33	0.296989	0.936899	0.653179	0.773395	1	4371	tags=45%, list=35%, signal=70%
KEGG_RIG_I_LIKE_RECEPTOR_SIGNALING_PATHWAY	KEGG_RIG_I_LIKE_RECEPTOR_SIGNALING_PATHWAY		64	0.254984	0.894974	0.660749	0.791861	1	3419	tags=33%, list=27%, signal=45%
KEGG_SNARE_INTERACTIONS_IN_VESICULAR_TRANSPORT	KEGG_SNARE_INTERACTIONS_IN_VESICULAR_TRANSPORT		33	0.248183	0.903171	0.67052	0.784721	1	3509	tags=30%, list=28%, signal=42%
KEGG_TERPENOID_BACKBONE_BIOSYNTHESIS	KEGG_TERPENOID_BACKBONE_BIOSYNTHESIS		14	0.285885	0.864792	0.710938	0.817478	1	2064	tags=14%, list=16%, signal=17%
KEGG_INOSITOL_PHOSPHATE_METABOLISM	KEGG_INOSITOL_PHOSPHATE_METABOLISM		49	0.197889	0.877852	0.719466	0.814917	1	3594	tags=24%, list=29%, signal=34%
KEGG_AMYOTROPHIC_LATERAL_SCLEROSIS_ALS	KEGG_AMYOTROPHIC_LATERAL_SCLEROSIS_ALS		48	0.234151	0.85584	0.736221	0.819547	1	2834	tags=29%, list=23%, signal=38%
KEGG_NOTCH_SIGNALING_PATHWAY	KEGG_NOTCH_SIGNALING_PATHWAY		38	0.1963	0.763125	0.742574	0.897351	1	1776	tags=13%, list=14%, signal=15%
KEGG_CELL_CYCLE	KEGG_CELL_CYCLE		114	0.205421	0.827964	0.744554	0.838946	1	2436	tags=21%, list=19%, signal=26%
KEGG_MAPK_SIGNALING_PATHWAY	KEGG_MAPK_SIGNALING_PATHWAY		239	0.198504	0.843553	0.749035	0.832591	1	4939	tags=38%, list=39%, signal=62%
KEGG_SPHINGOLIPID_METABOLISM	KEGG_SPHINGOLIPID_METABOLISM		27	0.262769	0.780673	0.755859	0.893108	1	3933	tags=33%, list=31%, signal=48%
KEGG_NON_HOMOLOGOUS_END_JOINING	KEGG_NON_HOMOLOGOUS_END_JOINING		12	0.235549	0.669009	0.827236	0.956261	1	3189	tags=33%, list=25%, signal=45%
KEGG_GLYCOSYLPHOSPHATIDYLINOSITOL_GPI_ANCHOR_BIOSYNTHESIS	KEGG_GLYCOSYLPHOSPHATIDYLINOSITOL_GPI_ANCHOR_BIOSYNTHESIS		19	0.199384	0.70401	0.830709	0.937644	1	1314	tags=11%, list=10%, signal=12%
KEGG_CARDIAC_MUSCLE_CONTRACTION	KEGG_CARDIAC_MUSCLE_CONTRACTION		61	0.176789	0.706142	0.850505	0.942849	1	3440	tags=23%, list=27%, signal=31%
KEGG_GLYCEROLIPID_METABOLISM	KEGG_GLYCEROLIPID_METABOLISM		40	0.222298	0.809652	0.863014	0.859467	1	1870	tags=18%, list=15%, signal=20%
KEGG_PATHOGENIC_ESCHERICHIA_COLI_INFECTION	KEGG_PATHOGENIC_ESCHERICHIA_COLI_INFECTION		51	0.169046	0.702741	0.872549	0.932611	1	2954	tags=20%, list=24%, signal=26%
KEGG_GLYCOSAMINOGLYCAN_DEGRADATION	KEGG_GLYCOSAMINOGLYCAN_DEGRADATION		20	0.244658	0.709029	0.896414	0.947829	1	5676	tags=55%, list=45%, signal=100%
KEGG_HYPERTROPHIC_CARDIOMYOPATHY_HCM	KEGG_HYPERTROPHIC_CARDIOMYOPATHY_HCM		75	0.191969	0.775963	0.911368	0.893159	1	3980	tags=33%, list=32%, signal=49%
KEGG_PROXIMAL_TUBULE_BICARBONATE_RECLAMATION	KEGG_PROXIMAL_TUBULE_BICARBONATE_RECLAMATION		21	0.226292	0.73151	0.912959	0.929514	1	83	tags=5%, list=1%, signal=5%
KEGG_PATHWAYS_IN_CANCER	KEGG_PATHWAYS_IN_CANCER		304	0.162614	0.802986	0.913127	0.866067	1	3146	tags=22%, list=25%, signal=29%
KEGG_NON_SMALL_CELL_LUNG_CANCER	KEGG_NON_SMALL_CELL_LUNG_CANCER		52	0.200415	0.766912	0.923977	0.8983	1	2366	tags=17%, list=19%, signal=21%
KEGG_GLYCOSAMINOGLYCAN_BIOSYNTHESIS_CHONDROITIN_SULFATE	KEGG_GLYCOSAMINOGLYCAN_BIOSYNTHESIS_CHONDROITIN_SULFATE		17	0.228233	0.648481	0.94332	0.956319	1	5391	tags=47%, list=43%, signal=82%
KEGG_MELANOMA	KEGG_MELANOMA		67	0.162823	0.651359	0.949698	0.961644	1	4932	tags=36%, list=39%, signal=59%
KEGG_O_GLYCAN_BIOSYNTHESIS	KEGG_O_GLYCAN_BIOSYNTHESIS		18	0.205381	0.58512	0.972441	0.977123	1	3534	tags=28%, list=28%, signal=39%
KEGG_NEUROTROPHIN_SIGNALING_PATHWAY	KEGG_NEUROTROPHIN_SIGNALING_PATHWAY		117	0.126816	0.557864	0.973129	0.980006	1	1177	tags=8%, list=9%, signal=8%
KEGG_N_GLYCAN_BIOSYNTHESIS	KEGG_N_GLYCAN_BIOSYNTHESIS		37	0.160088	0.628785	0.973434	0.962948	1	3726	tags=27%, list=30%, signal=38%
