# Supplementary material for: Activation of CCL21-GPR174/CCR7 on cardiac fibroblasts underlies myocardial ischemia/reperfusion injury
Source: Front Genet. 2022 Sep 9;13:946524. doi: 10.3389/fgene.2022.946524 (PMC9505909; doi:10.3389/fgene.2022.946524)
Supplement: Supplementary file 11 [file Table5.xlsx]

## Sheet: Enrichment
GroupID	Category	Term	Description	LogP	Log(q-value)	InTerm_InList	Genes	Symbols
1_Summary	KEGG Pathway	hsa04080	Neuroactive ligand-receptor interaction	-10.0688	-5.75123	28/277	155,728,1132,1146,1268,1511,2559,2566,2798,2906,2918,3061,3062,4543,4829,4886,4923,4985,4986,5027,5031,5645,5746,6344,6870,9248,9340,27334,846,1325,1906,1908,2797,2829,2863,3549,4922,5539,5727,6366,10563,51384,54361,695,1607,10125,23236,26575,2843,24,5406,5949,6000,7276,7804,8608,10149,10672	ADRB3,C5AR1,CHRM4,CHRNG,CNR1,CTSG,GABRA6,GABRG2,GNRHR,GRIN2D,GRM8,HCRTR1,HCRTR2,MTNR1A,NMBR,NPY1R,NTSR1,OPRD1,OPRK1,P2RX7,P2RY6,PRSS2,PTH2R,SCTR,TACR3,GPR50,GLP2R,P2RY10,CASR,CORT,EDN1,EDN3,GNRH2,XCR1,GPR39,IHH,NTS,PPY,PTCH1,CCL21,CXCL13,WNT16,WNT4,BTK,DGKB,RASGRP1,PLCB1,RGS17,GPR20,ABCA4,PNLIP,RBP3,RGS7,TTR,LRP8,RDH16,ADGRG2,GNA13
1_Member	KEGG Pathway	hsa04080	Neuroactive ligand-receptor interaction	-10.0688	-5.75123	28/277	155,728,1132,1146,1268,1511,2559,2566,2798,2906,2918,3061,3062,4543,4829,4886,4923,4985,4986,5027,5031,5645,5746,6344,6870,9248,9340,27334	ADRB3,C5AR1,CHRM4,CHRNG,CNR1,CTSG,GABRA6,GABRG2,GNRHR,GRIN2D,GRM8,HCRTR1,HCRTR2,MTNR1A,NMBR,NPY1R,NTSR1,OPRD1,OPRK1,P2RX7,P2RY6,PRSS2,PTH2R,SCTR,TACR3,GPR50,GLP2R,P2RY10
1_Member	Reactome Gene Sets	R-HSA-500792	GPCR ligand binding	-9.0726	-5.05609	35/457	155,728,846,1132,1268,1325,1906,1908,2797,2798,2829,2863,2918,3061,3062,3549,4543,4829,4886,4922,4923,4985,4986,5031,5539,5727,5746,6344,6366,6870,9340,10563,27334,51384,54361	ADRB3,C5AR1,CASR,CHRM4,CNR1,CORT,EDN1,EDN3,GNRH2,GNRHR,XCR1,GPR39,GRM8,HCRTR1,HCRTR2,IHH,MTNR1A,NMBR,NPY1R,NTS,NTSR1,OPRD1,OPRK1,P2RY6,PPY,PTCH1,PTH2R,SCTR,CCL21,TACR3,GLP2R,CXCL13,P2RY10,WNT16,WNT4
1_Member	Reactome Gene Sets	R-HSA-373076	Class A/1 (Rhodopsin-like receptors)	-7.2935	-3.93021	26/324	155,728,1132,1268,1325,1906,1908,2797,2798,2829,2863,3061,3062,4543,4829,4886,4922,4923,4985,4986,5031,5539,6366,6870,10563,27334	ADRB3,C5AR1,CHRM4,CNR1,CORT,EDN1,EDN3,GNRH2,GNRHR,XCR1,GPR39,HCRTR1,HCRTR2,MTNR1A,NMBR,NPY1R,NTS,NTSR1,OPRD1,OPRK1,P2RY6,PPY,CCL21,TACR3,CXCL13,P2RY10
1_Member	Reactome Gene Sets	R-HSA-416476	G alpha (q) signalling events	-6.70616	-3.43002	20/217	695,846,1607,1906,1908,2797,2798,2829,2863,3061,3062,4829,4922,4923,5031,6870,10125,23236,26575,27334	BTK,CASR,DGKB,EDN1,EDN3,GNRH2,GNRHR,XCR1,GPR39,HCRTR1,HCRTR2,NMBR,NTS,NTSR1,P2RY6,TACR3,RASGRP1,PLCB1,RGS17,P2RY10
1_Member	Reactome Gene Sets	R-HSA-375276	Peptide ligand-binding receptors	-5.61595	-2.55368	17/190	728,1325,1906,1908,2829,3061,3062,4829,4886,4922,4923,4985,4986,5539,6366,6870,10563	C5AR1,CORT,EDN1,EDN3,XCR1,HCRTR1,HCRTR2,NMBR,NPY1R,NTS,NTSR1,OPRD1,OPRK1,PPY,CCL21,TACR3,CXCL13
1_Member	GO Biological Processes	GO:0007200	phospholipase C-activating G protein-coupled receptor signaling pathway	-3.9437	-1.46501	10/100	728,846,1906,2843,3062,4829,4985,4986,5031,27334	C5AR1,CASR,EDN1,GPR20,HCRTR2,NMBR,OPRD1,OPRK1,P2RY6,P2RY10
1_Member	GO Biological Processes	GO:0007193	adenylate cyclase-inhibiting G protein-coupled receptor signaling pathway	-3.64155	-1.31078	9/89	846,1132,1325,1906,2918,4543,4886,4985,4986	CASR,CHRM4,CORT,EDN1,GRM8,MTNR1A,NPY1R,OPRD1,OPRK1
1_Member	Reactome Gene Sets	R-HSA-418594	G alpha (i) signalling events	-3.60672	-1.29311	22/407	24,728,846,1132,1268,1325,2918,4543,4886,4985,4986,5406,5539,5949,6000,6366,7276,7804,8608,10563,23236,26575	ABCA4,C5AR1,CASR,CHRM4,CNR1,CORT,GRM8,MTNR1A,NPY1R,OPRD1,OPRK1,PNLIP,PPY,RBP3,RGS7,CCL21,TTR,LRP8,RDH16,CXCL13,PLCB1,RGS17
1_Member	GO Biological Processes	GO:0007188	adenylate cyclase-modulating G protein-coupled receptor signaling pathway	-3.12689	-0.97439	14/222	155,846,1132,1268,1325,1906,2918,4543,4886,4985,4986,9340,10149,10672	ADRB3,CASR,CHRM4,CNR1,CORT,EDN1,GRM8,MTNR1A,NPY1R,OPRD1,OPRK1,GLP2R,ADGRG2,GNA13
1_Member	GO Biological Processes	GO:0007187	G protein-coupled receptor signaling pathway, coupled to cyclic nucleotide second messenger	-2.96584	-0.879372	15/257	155,846,1132,1268,1325,1906,2829,2918,4543,4886,4985,4986,9340,10149,10672	ADRB3,CASR,CHRM4,CNR1,CORT,EDN1,XCR1,GRM8,MTNR1A,NPY1R,OPRD1,OPRK1,GLP2R,ADGRG2,GNA13
2_Summary	GO Biological Processes	GO:0007268	chemical synaptic transmission	-8.42833	-4.71285	44/706	40,869,991,1132,1146,1268,1325,1607,1740,1906,2559,2566,2571,2572,2906,2918,3061,3062,3553,3749,4359,4908,4923,4986,5027,6327,6344,6582,6853,6855,7804,9378,22943,22986,23236,23316,23504,26050,26059,50944,57338,57502,91683,253980,695,3043,6580,8600,10859,11230,206358,3746,3776,8514,10611,26251,55799	ASIC2,CBLN1,CDC20,CHRM4,CHRNG,CNR1,CORT,DGKB,DLG2,EDN1,GABRA6,GABRG2,GAD1,GAD2,GRIN2D,GRM8,HCRTR1,HCRTR2,IL1B,KCNC4,MPZ,NTF3,NTSR1,OPRK1,P2RX7,SCN2B,SCTR,SLC22A2,SYN1,SYP,LRP8,NRXN1,DKK1,SORCS3,PLCB1,CUX2,RIMBP2,SLITRK5,ERC2,SHANK1,JPH3,NLGN4X,SYT12,KCTD13,BTK,HBB,SLC22A1,TNFSF11,LILRB1,PRAF2,SLC36A1,KCNC1,KCNK2,KCNAB2,PDLIM5,KCNG2,CACNA2D3
2_Member	GO Biological Processes	GO:0007268	chemical synaptic transmission	-8.42833	-4.71285	44/706	40,869,991,1132,1146,1268,1325,1607,1740,1906,2559,2566,2571,2572,2906,2918,3061,3062,3553,3749,4359,4908,4923,4986,5027,6327,6344,6582,6853,6855,7804,9378,22943,22986,23236,23316,23504,26050,26059,50944,57338,57502,91683,253980	ASIC2,CBLN1,CDC20,CHRM4,CHRNG,CNR1,CORT,DGKB,DLG2,EDN1,GABRA6,GABRG2,GAD1,GAD2,GRIN2D,GRM8,HCRTR1,HCRTR2,IL1B,KCNC4,MPZ,NTF3,NTSR1,OPRK1,P2RX7,SCN2B,SCTR,SLC22A2,SYN1,SYP,LRP8,NRXN1,DKK1,SORCS3,PLCB1,CUX2,RIMBP2,SLITRK5,ERC2,SHANK1,JPH3,NLGN4X,SYT12,KCTD13
2_Member	GO Biological Processes	GO:0098916	anterograde trans-synaptic signaling	-8.42833	-4.71285	44/706	40,869,991,1132,1146,1268,1325,1607,1740,1906,2559,2566,2571,2572,2906,2918,3061,3062,3553,3749,4359,4908,4923,4986,5027,6327,6344,6582,6853,6855,7804,9378,22943,22986,23236,23316,23504,26050,26059,50944,57338,57502,91683,253980	ASIC2,CBLN1,CDC20,CHRM4,CHRNG,CNR1,CORT,DGKB,DLG2,EDN1,GABRA6,GABRG2,GAD1,GAD2,GRIN2D,GRM8,HCRTR1,HCRTR2,IL1B,KCNC4,MPZ,NTF3,NTSR1,OPRK1,P2RX7,SCN2B,SCTR,SLC22A2,SYN1,SYP,LRP8,NRXN1,DKK1,SORCS3,PLCB1,CUX2,RIMBP2,SLITRK5,ERC2,SHANK1,JPH3,NLGN4X,SYT12,KCTD13
2_Member	GO Biological Processes	GO:0099537	trans-synaptic signaling	-8.28123	-4.66266	44/714	40,869,991,1132,1146,1268,1325,1607,1740,1906,2559,2566,2571,2572,2906,2918,3061,3062,3553,3749,4359,4908,4923,4986,5027,6327,6344,6582,6853,6855,7804,9378,22943,22986,23236,23316,23504,26050,26059,50944,57338,57502,91683,253980	ASIC2,CBLN1,CDC20,CHRM4,CHRNG,CNR1,CORT,DGKB,DLG2,EDN1,GABRA6,GABRG2,GAD1,GAD2,GRIN2D,GRM8,HCRTR1,HCRTR2,IL1B,KCNC4,MPZ,NTF3,NTSR1,OPRK1,P2RX7,SCN2B,SCTR,SLC22A2,SYN1,SYP,LRP8,NRXN1,DKK1,SORCS3,PLCB1,CUX2,RIMBP2,SLITRK5,ERC2,SHANK1,JPH3,NLGN4X,SYT12,KCTD13
2_Member	GO Biological Processes	GO:0099536	synaptic signaling	-8.1726	-4.63321	44/720	40,869,991,1132,1146,1268,1325,1607,1740,1906,2559,2566,2571,2572,2906,2918,3061,3062,3553,3749,4359,4908,4923,4986,5027,6327,6344,6582,6853,6855,7804,9378,22943,22986,23236,23316,23504,26050,26059,50944,57338,57502,91683,253980	ASIC2,CBLN1,CDC20,CHRM4,CHRNG,CNR1,CORT,DGKB,DLG2,EDN1,GABRA6,GABRG2,GAD1,GAD2,GRIN2D,GRM8,HCRTR1,HCRTR2,IL1B,KCNC4,MPZ,NTF3,NTSR1,OPRK1,P2RX7,SCN2B,SCTR,SLC22A2,SYN1,SYP,LRP8,NRXN1,DKK1,SORCS3,PLCB1,CUX2,RIMBP2,SLITRK5,ERC2,SHANK1,JPH3,NLGN4X,SYT12,KCTD13
2_Member	GO Biological Processes	GO:0006836	neurotransmitter transport	-5.17632	-2.32141	20/272	695,1268,1906,2571,2572,3043,3749,4923,5027,6580,6582,6853,6855,8600,9378,10859,11230,26059,91683,206358	BTK,CNR1,EDN1,GAD1,GAD2,HBB,KCNC4,NTSR1,P2RX7,SLC22A1,SLC22A2,SYN1,SYP,TNFSF11,NRXN1,LILRB1,PRAF2,ERC2,SYT12,SLC36A1
2_Member	GO Biological Processes	GO:0050804	modulation of chemical synaptic transmission	-4.42916	-1.78754	25/436	869,991,1268,1607,1906,2906,2918,3553,3749,4908,4923,6344,6853,6855,7804,9378,22943,22986,23236,23316,50944,57338,57502,91683,253980	CBLN1,CDC20,CNR1,DGKB,EDN1,GRIN2D,GRM8,IL1B,KCNC4,NTF3,NTSR1,SCTR,SYN1,SYP,LRP8,NRXN1,DKK1,SORCS3,PLCB1,CUX2,SHANK1,JPH3,NLGN4X,SYT12,KCTD13
2_Member	GO Biological Processes	GO:0099177	regulation of trans-synaptic signaling	-4.41294	-1.78559	25/437	869,991,1268,1607,1906,2906,2918,3553,3749,4908,4923,6344,6853,6855,7804,9378,22943,22986,23236,23316,50944,57338,57502,91683,253980	CBLN1,CDC20,CNR1,DGKB,EDN1,GRIN2D,GRM8,IL1B,KCNC4,NTF3,NTSR1,SCTR,SYN1,SYP,LRP8,NRXN1,DKK1,SORCS3,PLCB1,CUX2,SHANK1,JPH3,NLGN4X,SYT12,KCTD13
2_Member	Reactome Gene Sets	R-HSA-112316	Neuronal System	-3.93343	-1.46311	23/413	1146,1740,2559,2566,2571,2572,2906,3746,3749,3776,6580,6582,6853,8514,9378,10611,23236,26050,26251,50944,55799,57502,91683	CHRNG,DLG2,GABRA6,GABRG2,GAD1,GAD2,GRIN2D,KCNC1,KCNC4,KCNK2,SLC22A1,SLC22A2,SYN1,KCNAB2,NRXN1,PDLIM5,PLCB1,SLITRK5,KCNG2,SHANK1,CACNA2D3,NLGN4X,SYT12
3_Summary	Canonical Pathways	M5885	NABA MATRISOME ASSOCIATED	-8.0533	-4.58085	45/753	869,1469,1473,1511,2251,3273,3456,3549,3553,3565,3578,3593,3596,3624,3697,3957,4017,4153,4326,4908,5365,5645,6273,6366,6367,7066,7077,8038,8074,8372,8600,10154,10563,10584,11093,11197,11223,26525,27329,29124,29949,51384,54361,55558,83729,269,658,2829,3601,4055,8792,8793,64109	CBLN1,CST1,CST5,CTSG,FGF6,HRG,IFNB1,IHH,IL1B,IL4,IL9,IL12B,IL13,INHBA,ITIH1,LGALS2,LOXL2,MBL2,MMP17,NTF3,PLXNB3,PRSS2,S100A2,CCL21,CCL22,THPO,TIMP2,ADAM12,FGF23,HYAL3,TNFSF11,PLXNC1,CXCL13,COLEC10,ADAMTS13,WIF1,MST1L,IL36RN,ANGPTL3,LGALS13,IL19,WNT16,WNT4,PLXNA3,INHBE,AMHR2,BMPR1B,XCR1,IL15RA,LTBR,TNFRSF11A,TNFRSF10D,CRLF2
3_Member	Canonical Pathways	M5885	NABA MATRISOME ASSOCIATED	-8.0533	-4.58085	45/753	869,1469,1473,1511,2251,3273,3456,3549,3553,3565,3578,3593,3596,3624,3697,3957,4017,4153,4326,4908,5365,5645,6273,6366,6367,7066,7077,8038,8074,8372,8600,10154,10563,10584,11093,11197,11223,26525,27329,29124,29949,51384,54361,55558,83729	CBLN1,CST1,CST5,CTSG,FGF6,HRG,IFNB1,IHH,IL1B,IL4,IL9,IL12B,IL13,INHBA,ITIH1,LGALS2,LOXL2,MBL2,MMP17,NTF3,PLXNB3,PRSS2,S100A2,CCL21,CCL22,THPO,TIMP2,ADAM12,FGF23,HYAL3,TNFSF11,PLXNC1,CXCL13,COLEC10,ADAMTS13,WIF1,MST1L,IL36RN,ANGPTL3,LGALS13,IL19,WNT16,WNT4,PLXNA3,INHBE
3_Member	Canonical Pathways	M5883	NABA SECRETED FACTORS	-6.77831	-3.46077	26/344	869,2251,3456,3549,3553,3565,3578,3593,3596,3624,4908,6273,6366,6367,7066,8074,8600,10563,11197,11223,26525,27329,29949,51384,54361,83729	CBLN1,FGF6,IFNB1,IHH,IL1B,IL4,IL9,IL12B,IL13,INHBA,NTF3,S100A2,CCL21,CCL22,THPO,FGF23,TNFSF11,CXCL13,WIF1,MST1L,IL36RN,ANGPTL3,IL19,WNT16,WNT4,INHBE
3_Member	KEGG Pathway	hsa04060	Cytokine-cytokine receptor interaction	-6.37885	-3.17525	22/270	269,658,2829,3456,3553,3565,3578,3593,3596,3601,3624,4055,6366,6367,7066,8600,8792,8793,10563,29949,64109,83729	AMHR2,BMPR1B,XCR1,IFNB1,IL1B,IL4,IL9,IL12B,IL13,IL15RA,INHBA,LTBR,CCL21,CCL22,THPO,TNFSF11,TNFRSF11A,TNFRSF10D,CXCL13,IL19,CRLF2,INHBE
4_Summary	GO Biological Processes	GO:0007610	behavior	-7.60818	-4.19372	38/596	238,836,846,1268,2566,2571,2906,3061,3062,3235,3776,4326,4543,4867,4886,4908,4923,4929,4985,4986,5457,5896,6335,6715,6870,8086,9378,22943,22986,23236,23316,26050,50944,54982,55079,57152,57338,57502,728,874,869,1906,4099	ALK,CASP3,CASR,CNR1,GABRG2,GAD1,GRIN2D,HCRTR1,HCRTR2,HOXD9,KCNK2,MMP17,MTNR1A,NPHP1,NPY1R,NTF3,NTSR1,NR4A2,OPRD1,OPRK1,POU4F1,RAG1,SCN9A,SRD5A1,TACR3,AAAS,NRXN1,DKK1,SORCS3,PLCB1,CUX2,SLITRK5,SHANK1,CLN6,FEZF2,SLURP1,JPH3,NLGN4X,C5AR1,CBR3,CBLN1,EDN1,MAG
4_Member	GO Biological Processes	GO:0007610	behavior	-7.60818	-4.19372	38/596	238,836,846,1268,2566,2571,2906,3061,3062,3235,3776,4326,4543,4867,4886,4908,4923,4929,4985,4986,5457,5896,6335,6715,6870,8086,9378,22943,22986,23236,23316,26050,50944,54982,55079,57152,57338,57502	ALK,CASP3,CASR,CNR1,GABRG2,GAD1,GRIN2D,HCRTR1,HCRTR2,HOXD9,KCNK2,MMP17,MTNR1A,NPHP1,NPY1R,NTF3,NTSR1,NR4A2,OPRD1,OPRK1,POU4F1,RAG1,SCN9A,SRD5A1,TACR3,AAAS,NRXN1,DKK1,SORCS3,PLCB1,CUX2,SLITRK5,SHANK1,CLN6,FEZF2,SLURP1,JPH3,NLGN4X
4_Member	GO Biological Processes	GO:0030534	adult behavior	-3.84371	-1.43998	12/144	238,2566,2906,3235,4923,4929,4985,4986,9378,26050,50944,57502	ALK,GABRG2,GRIN2D,HOXD9,NTSR1,NR4A2,OPRD1,OPRK1,NRXN1,SLITRK5,SHANK1,NLGN4X
4_Member	GO Biological Processes	GO:0050890	cognition	-3.66041	-1.32059	18/296	728,836,874,1268,3776,4908,4923,4986,5896,8086,9378,22943,22986,23236,23316,50944,57338,57502	C5AR1,CASP3,CBR3,CNR1,KCNK2,NTF3,NTSR1,OPRK1,RAG1,AAAS,NRXN1,DKK1,SORCS3,PLCB1,CUX2,SHANK1,JPH3,NLGN4X
4_Member	GO Biological Processes	GO:0007611	learning or memory	-3.44878	-1.18316	16/256	836,1268,3776,4908,4923,4986,5896,8086,9378,22943,22986,23236,23316,50944,57338,57502	CASP3,CNR1,KCNK2,NTF3,NTSR1,OPRK1,RAG1,AAAS,NRXN1,DKK1,SORCS3,PLCB1,CUX2,SHANK1,JPH3,NLGN4X
4_Member	GO Biological Processes	GO:0031644	regulation of neurological system process	-3.43123	-1.1706	11/137	869,1906,2906,4099,4923,4985,4986,9378,23316,50944,57502	CBLN1,EDN1,GRIN2D,MAG,NTSR1,OPRD1,OPRK1,NRXN1,CUX2,SHANK1,NLGN4X
4_Member	GO Biological Processes	GO:0007612	learning	-2.66825	-0.668771	10/145	4923,4986,5896,8086,9378,22943,22986,50944,57338,57502	NTSR1,OPRK1,RAG1,AAAS,NRXN1,DKK1,SORCS3,SHANK1,JPH3,NLGN4X
5_Summary	GO Biological Processes	GO:0045165	cell fate commitment	-6.37885	-3.17525	22/270	836,2623,2625,3110,3169,3207,3549,3593,4618,4760,5076,5457,5727,5897,7490,9480,10538,22943,23770,51384,54361,55079,257,675,705,1906,2299,3200,3235,4524,5754,6498,7274,8851,9021,9355,9871,10672,55112,57718,79805,658,79176,269,8928,30062	CASP3,GATA1,GATA3,MNX1,FOXA1,HOXA11,IHH,IL12B,MYF6,NEUROD1,PAX2,POU4F1,PTCH1,RAG2,WT1,ONECUT2,BATF,DKK1,FKBP8,WNT16,WNT4,FEZF2,ALX3,BRCA2,BYSL,EDN1,FOXI1,HOXA3,HOXD9,MTHFR,PTK7,SKIL,TTPA,CDK5R1,SOCS3,LHX2,SEC24D,GNA13,WDR60,PPP4R4,VASH2,BMPR1B,FBXL15,AMHR2,FOXH1,RAX
5_Member	GO Biological Processes	GO:0045165	cell fate commitment	-6.37885	-3.17525	22/270	836,2623,2625,3110,3169,3207,3549,3593,4618,4760,5076,5457,5727,5897,7490,9480,10538,22943,23770,51384,54361,55079	CASP3,GATA1,GATA3,MNX1,FOXA1,HOXA11,IHH,IL12B,MYF6,NEUROD1,PAX2,POU4F1,PTCH1,RAG2,WT1,ONECUT2,BATF,DKK1,FKBP8,WNT16,WNT4,FEZF2
5_Member	GO Biological Processes	GO:0009792	embryo development ending in birth or egg hatching	-3.53167	-1.23254	30/646	257,675,705,836,1906,2299,2623,2625,3169,3200,3207,3235,3549,4524,4618,5076,5727,5754,6498,7274,8851,9021,9355,9871,10672,22943,23770,55112,57718,79805	ALX3,BRCA2,BYSL,CASP3,EDN1,FOXI1,GATA1,GATA3,FOXA1,HOXA3,HOXA11,HOXD9,IHH,MTHFR,MYF6,PAX2,PTCH1,PTK7,SKIL,TTPA,CDK5R1,SOCS3,LHX2,SEC24D,GNA13,DKK1,FKBP8,WDR60,PPP4R4,VASH2
5_Member	GO Biological Processes	GO:0001708	cell fate specification	-3.29529	-1.07466	9/99	3110,3169,3207,3549,5076,5457,5727,22943,23770	MNX1,FOXA1,HOXA11,IHH,PAX2,POU4F1,PTCH1,DKK1,FKBP8
5_Member	GO Biological Processes	GO:0043009	chordate embryonic development	-3.05166	-0.918809	28/629	257,675,705,836,1906,2623,2625,3169,3200,3207,3235,3549,4524,4618,5076,5727,5754,6498,7274,9021,9355,9871,10672,22943,23770,55112,57718,79805	ALX3,BRCA2,BYSL,CASP3,EDN1,GATA1,GATA3,FOXA1,HOXA3,HOXA11,HOXD9,IHH,MTHFR,MYF6,PAX2,PTCH1,PTK7,SKIL,TTPA,SOCS3,LHX2,SEC24D,GNA13,DKK1,FKBP8,WDR60,PPP4R4,VASH2
5_Member	GO Biological Processes	GO:0009953	dorsal/ventral pattern formation	-2.92429	-0.858272	8/90	658,1906,3169,3207,5727,9355,23770,79176	BMPR1B,EDN1,FOXA1,HOXA11,PTCH1,LHX2,FKBP8,FBXL15
5_Member	GO Biological Processes	GO:0007389	pattern specification process	-2.7126	-0.696093	21/446	257,269,658,1906,3169,3200,3207,3235,3549,4618,4760,5076,5727,7490,8928,9355,22943,23770,30062,55079,79176	ALX3,AMHR2,BMPR1B,EDN1,FOXA1,HOXA3,HOXA11,HOXD9,IHH,MYF6,NEUROD1,PAX2,PTCH1,WT1,FOXH1,LHX2,DKK1,FKBP8,RAX,FEZF2,FBXL15
5_Member	GO Biological Processes	GO:0021904	dorsal/ventral neural tube patterning	-2.49975	-0.679118	3/24	3169,5727,23770	FOXA1,PTCH1,FKBP8
6_Summary	GO Biological Processes	GO:0032308	positive regulation of prostaglandin secretion	-6.29738	-2.34413	4/10	1906,5027,8600,8792,3553,4923,30814,5727,238,3169,4760,4985,7804,197,1268,4153,846,2168,6554,159963,8074,8737,597,695,4055,6366,24,319,3624,5406,7274,23344,51054,55911,27329,2209,3456,9021,10859,79168,8928,25924,26251,51762	EDN1,P2RX7,TNFSF11,TNFRSF11A,IL1B,NTSR1,PLA2G2E,PTCH1,ALK,FOXA1,NEUROD1,OPRD1,LRP8,AHSG,CNR1,MBL2,CASR,FABP1,SLC10A1,SLC5A12,FGF23,RIPK1,BCL2A1,BTK,LTBR,CCL21,ABCA4,APOF,INHBA,PNLIP,TTPA,ESYT1,PLEKHA8P1,APOBR,ANGPTL3,FCGR1A,IFNB1,SOCS3,LILRB1,LILRA6,FOXH1,MYRIP,KCNG2,RAB8B
6_Member	GO Biological Processes	GO:0032308	positive regulation of prostaglandin secretion	-6.29738	-2.34413	4/10	1906,5027,8600,8792	EDN1,P2RX7,TNFSF11,TNFRSF11A
6_Member	GO Biological Processes	GO:0032306	regulation of prostaglandin secretion	-6.1035	-2.34413	4/11	1906,5027,8600,8792	EDN1,P2RX7,TNFSF11,TNFRSF11A
6_Member	GO Biological Processes	GO:0032305	positive regulation of icosanoid secretion	-5.99387	-2.82246	6/16	1906,3553,4923,5027,8600,8792	EDN1,IL1B,NTSR1,P2RX7,TNFSF11,TNFRSF11A
6_Member	GO Biological Processes	GO:2000193	positive regulation of fatty acid transport	-5.64596	-2.55887	6/18	1906,3553,4923,5027,8600,8792	EDN1,IL1B,NTSR1,P2RX7,TNFSF11,TNFRSF11A
6_Member	GO Biological Processes	GO:0032310	prostaglandin secretion	-5.62884	-2.21439	4/14	1906,5027,8600,8792	EDN1,P2RX7,TNFSF11,TNFRSF11A
6_Member	GO Biological Processes	GO:0032303	regulation of icosanoid secretion	-5.48977	-2.51465	6/19	1906,3553,4923,5027,8600,8792	EDN1,IL1B,NTSR1,P2RX7,TNFSF11,TNFRSF11A
6_Member	GO Biological Processes	GO:0015732	prostaglandin transport	-5.25995	-2.0398	4/17	1906,5027,8600,8792	EDN1,P2RX7,TNFSF11,TNFRSF11A
6_Member	GO Biological Processes	GO:2000191	regulation of fatty acid transport	-4.52074	-1.81889	6/27	1906,3553,4923,5027,8600,8792	EDN1,IL1B,NTSR1,P2RX7,TNFSF11,TNFRSF11A
6_Member	GO Biological Processes	GO:0032309	icosanoid secretion	-4.12531	-1.5719	7/45	1906,3553,4923,5027,8600,8792,30814	EDN1,IL1B,NTSR1,P2RX7,TNFSF11,TNFRSF11A,PLA2G2E
6_Member	GO Biological Processes	GO:0032892	positive regulation of organic acid transport	-4.01126	-1.39269	4/34	1906,5027,8600,8792	EDN1,P2RX7,TNFSF11,TNFRSF11A
6_Member	GO Biological Processes	GO:0071715	icosanoid transport	-3.88303	-1.46311	7/49	1906,3553,4923,5027,8600,8792,30814	EDN1,IL1B,NTSR1,P2RX7,TNFSF11,TNFRSF11A,PLA2G2E
6_Member	GO Biological Processes	GO:1901571	fatty acid derivative transport	-3.88303	-1.46311	7/49	1906,3553,4923,5027,8600,8792,30814	EDN1,IL1B,NTSR1,P2RX7,TNFSF11,TNFRSF11A,PLA2G2E
6_Member	GO Biological Processes	GO:1903793	positive regulation of anion transport	-3.35374	-1.01267	4/50	1906,5027,8600,8792	EDN1,P2RX7,TNFSF11,TNFRSF11A
6_Member	GO Biological Processes	GO:0032370	positive regulation of lipid transport	-3.28152	-1.06922	7/61	1906,3553,4923,5027,5727,8600,8792	EDN1,IL1B,NTSR1,P2RX7,PTCH1,TNFSF11,TNFRSF11A
6_Member	GO Biological Processes	GO:0051091	positive regulation of DNA-binding transcription factor activity	-3.23195	-0.939718	8/261	238,1906,3169,4760,4985,7804,8600,8792	ALK,EDN1,FOXA1,NEUROD1,OPRD1,LRP8,TNFSF11,TNFRSF11A
6_Member	GO Biological Processes	GO:0006953	acute-phase response	-3.13208	-0.975909	6/47	197,1268,3553,4153,8600,8792	AHSG,CNR1,IL1B,MBL2,TNFSF11,TNFRSF11A
6_Member	GO Biological Processes	GO:0032890	regulation of organic acid transport	-3.07949	-0.908075	4/59	1906,5027,8600,8792	EDN1,P2RX7,TNFSF11,TNFRSF11A
6_Member	GO Biological Processes	GO:0015718	monocarboxylic acid transport	-2.82708	-0.785997	11/162	846,1906,2168,3553,4923,5027,6554,8600,8792,30814,159963	CASR,EDN1,FABP1,IL1B,NTSR1,P2RX7,SLC10A1,TNFSF11,TNFRSF11A,PLA2G2E,SLC5A12
6_Member	GO Biological Processes	GO:0044070	regulation of anion transport	-2.77266	-0.745153	8/95	1906,3553,4923,5027,8074,8600,8737,8792	EDN1,IL1B,NTSR1,P2RX7,FGF23,TNFSF11,RIPK1,TNFRSF11A
6_Member	KEGG Pathway	hsa04064	NF-kappa B signaling pathway	-2.77266	-0.745153	8/95	597,695,3553,4055,6366,8600,8737,8792	BCL2A1,BTK,IL1B,LTBR,CCL21,TNFSF11,RIPK1,TNFRSF11A
6_Member	GO Biological Processes	GO:0015908	fatty acid transport	-2.71496	-0.696276	8/97	1906,2168,3553,4923,5027,8600,8792,30814	EDN1,FABP1,IL1B,NTSR1,P2RX7,TNFSF11,TNFRSF11A,PLA2G2E
6_Member	GO Biological Processes	GO:0006869	lipid transport	-2.61508	-0.627953	18/365	24,319,1906,2168,3553,3624,4923,5027,5406,5727,6554,7274,8600,8792,23344,30814,51054,55911	ABCA4,APOF,EDN1,FABP1,IL1B,INHBA,NTSR1,P2RX7,PNLIP,PTCH1,SLC10A1,TTPA,TNFSF11,TNFRSF11A,ESYT1,PLA2G2E,PLEKHA8P1,APOBR
6_Member	GO Biological Processes	GO:1905954	positive regulation of lipid localization	-2.54979	-0.696138	4/82	1906,5027,8600,8792	EDN1,P2RX7,TNFSF11,TNFRSF11A
6_Member	GO Biological Processes	GO:0010876	lipid localization	-2.54851	-0.586991	19/400	24,319,1906,2168,3553,3624,4923,5027,5406,5727,6554,7274,8600,8792,23344,27329,30814,51054,55911	ABCA4,APOF,EDN1,FABP1,IL1B,INHBA,NTSR1,P2RX7,PNLIP,PTCH1,SLC10A1,TTPA,TNFSF11,TNFRSF11A,ESYT1,ANGPTL3,PLA2G2E,PLEKHA8P1,APOBR
6_Member	GO Biological Processes	GO:0045124	regulation of bone resorption	-2.53929	-0.6901	3/40	5027,8600,8792	P2RX7,TNFSF11,TNFRSF11A
6_Member	KEGG Pathway	hsa04380	Osteoclast differentiation	-2.46479	-0.530023	9/130	695,2209,3456,3553,8600,8792,9021,10859,79168	BTK,FCGR1A,IFNB1,IL1B,TNFSF11,TNFRSF11A,SOCS3,LILRB1,LILRA6
6_Member	GO Biological Processes	GO:0051090	regulation of DNA-binding transcription factor activity	-2.40723	-0.642361	9/432	238,1906,3169,4760,4985,7804,8600,8792,8928	ALK,EDN1,FOXA1,NEUROD1,OPRD1,LRP8,TNFSF11,TNFRSF11A,FOXH1
6_Member	GO Biological Processes	GO:0046850	regulation of bone remodeling	-2.31414	-0.596485	3/48	5027,8600,8792	P2RX7,TNFSF11,TNFRSF11A
6_Member	GO Biological Processes	GO:0030072	peptide hormone secretion	-2.03734	-0.474982	6/250	1906,4760,8600,25924,26251,51762	EDN1,NEUROD1,TNFSF11,MYRIP,KCNG2,RAB8B
6_Member	GO Biological Processes	GO:0045453	bone resorption	-2.00581	-0.456911	3/62	5027,8600,8792	P2RX7,TNFSF11,TNFRSF11A
7_Summary	GO Biological Processes	GO:0098771	inorganic ion homeostasis	-5.65215	-2.55887	39/742	491,728,846,1043,1268,1356,1729,1906,1908,2053,2829,2843,2906,3061,3062,3596,4308,4879,4923,5027,5031,6366,6522,6553,7274,8074,8600,10563,10672,22821,23236,23682,27334,50617,54982,55013,57338,79689,84679,213,580,2516,3553,6676,27329,40,3746,3749,3776,4986,6327,6335,7350,8514,10050,26251,51296,55799,140803,206358,1593,26007,55190,8792	ATP2B2,C5AR1,CASR,CD52,CNR1,CP,DIAPH1,EDN1,EDN3,EPHX2,XCR1,GPR20,GRIN2D,HCRTR1,HCRTR2,IL13,TRPM1,NPPB,NTSR1,P2RX7,P2RY6,CCL21,SLC4A2,SLC9A5,TTPA,FGF23,TNFSF11,CXCL13,GNA13,RASA3,PLCB1,RAB38,P2RY10,ATP6V0A4,CLN6,MCUB,JPH3,STEAP4,SLC9A7,ALB,BARD1,NR5A1,IL1B,SPAG4,ANGPTL3,ASIC2,KCNC1,KCNC4,KCNK2,OPRK1,SCN2B,SCN9A,UCP1,KCNAB2,SLC17A4,KCNG2,SLC15A3,CACNA2D3,TRPM6,SLC36A1,CYP27A1,TKFC,NUDT11,TNFRSF11A
7_Member	GO Biological Processes	GO:0098771	inorganic ion homeostasis	-5.65215	-2.55887	39/742	491,728,846,1043,1268,1356,1729,1906,1908,2053,2829,2843,2906,3061,3062,3596,4308,4879,4923,5027,5031,6366,6522,6553,7274,8074,8600,10563,10672,22821,23236,23682,27334,50617,54982,55013,57338,79689,84679	ATP2B2,C5AR1,CASR,CD52,CNR1,CP,DIAPH1,EDN1,EDN3,EPHX2,XCR1,GPR20,GRIN2D,HCRTR1,HCRTR2,IL13,TRPM1,NPPB,NTSR1,P2RX7,P2RY6,CCL21,SLC4A2,SLC9A5,TTPA,FGF23,TNFSF11,CXCL13,GNA13,RASA3,PLCB1,RAB38,P2RY10,ATP6V0A4,CLN6,MCUB,JPH3,STEAP4,SLC9A7
7_Member	GO Biological Processes	GO:0006873	cellular ion homeostasis	-5.53171	-2.5152	36/666	491,728,846,1043,1268,1356,1729,1906,1908,2053,2829,2843,2906,3061,3062,3596,4308,4923,5027,5031,6366,6522,6553,7274,8074,10563,10672,22821,23236,23682,27334,50617,54982,55013,57338,84679	ATP2B2,C5AR1,CASR,CD52,CNR1,CP,DIAPH1,EDN1,EDN3,EPHX2,XCR1,GPR20,GRIN2D,HCRTR1,HCRTR2,IL13,TRPM1,NTSR1,P2RX7,P2RY6,CCL21,SLC4A2,SLC9A5,TTPA,FGF23,CXCL13,GNA13,RASA3,PLCB1,RAB38,P2RY10,ATP6V0A4,CLN6,MCUB,JPH3,SLC9A7
7_Member	GO Biological Processes	GO:0055080	cation homeostasis	-5.40977	-2.47244	38/731	491,728,846,1043,1268,1356,1729,1906,1908,2053,2829,2843,2906,3061,3062,3596,4308,4879,4923,5027,5031,6366,6522,6553,7274,8600,10563,10672,22821,23236,23682,27334,50617,54982,55013,57338,79689,84679	ATP2B2,C5AR1,CASR,CD52,CNR1,CP,DIAPH1,EDN1,EDN3,EPHX2,XCR1,GPR20,GRIN2D,HCRTR1,HCRTR2,IL13,TRPM1,NPPB,NTSR1,P2RX7,P2RY6,CCL21,SLC4A2,SLC9A5,TTPA,TNFSF11,CXCL13,GNA13,RASA3,PLCB1,RAB38,P2RY10,ATP6V0A4,CLN6,MCUB,JPH3,STEAP4,SLC9A7
7_Member	GO Biological Processes	GO:0030003	cellular cation homeostasis	-5.31337	-2.39377	35/653	491,728,846,1043,1268,1356,1729,1906,1908,2053,2829,2843,2906,3061,3062,3596,4308,4923,5027,5031,6366,6522,6553,7274,10563,10672,22821,23236,23682,27334,50617,54982,55013,57338,84679	ATP2B2,C5AR1,CASR,CD52,CNR1,CP,DIAPH1,EDN1,EDN3,EPHX2,XCR1,GPR20,GRIN2D,HCRTR1,HCRTR2,IL13,TRPM1,NTSR1,P2RX7,P2RY6,CCL21,SLC4A2,SLC9A5,TTPA,CXCL13,GNA13,RASA3,PLCB1,RAB38,P2RY10,ATP6V0A4,CLN6,MCUB,JPH3,SLC9A7
7_Member	GO Biological Processes	GO:0055074	calcium ion homeostasis	-5.16183	-2.32141	28/472	491,728,846,1043,1268,1729,1906,1908,2053,2829,2843,2906,3061,3062,3596,4308,4923,5027,5031,6366,8600,10563,10672,22821,23236,27334,55013,57338	ATP2B2,C5AR1,CASR,CD52,CNR1,DIAPH1,EDN1,EDN3,EPHX2,XCR1,GPR20,GRIN2D,HCRTR1,HCRTR2,IL13,TRPM1,NTSR1,P2RX7,P2RY6,CCL21,TNFSF11,CXCL13,GNA13,RASA3,PLCB1,P2RY10,MCUB,JPH3
7_Member	GO Biological Processes	GO:0006874	cellular calcium ion homeostasis	-4.93298	-2.12059	27/459	491,728,846,1043,1268,1729,1906,1908,2053,2829,2843,2906,3061,3062,3596,4308,4923,5027,5031,6366,10563,10672,22821,23236,27334,55013,57338	ATP2B2,C5AR1,CASR,CD52,CNR1,DIAPH1,EDN1,EDN3,EPHX2,XCR1,GPR20,GRIN2D,HCRTR1,HCRTR2,IL13,TRPM1,NTSR1,P2RX7,P2RY6,CCL21,CXCL13,GNA13,RASA3,PLCB1,P2RY10,MCUB,JPH3
7_Member	GO Biological Processes	GO:0051480	regulation of cytosolic calcium ion concentration	-4.88954	-2.11607	23/358	491,728,1043,1268,1729,1906,2829,2843,2906,3061,3062,3596,4308,4923,5027,5031,6366,10563,10672,22821,23236,27334,57338	ATP2B2,C5AR1,CD52,CNR1,DIAPH1,EDN1,XCR1,GPR20,GRIN2D,HCRTR1,HCRTR2,IL13,TRPM1,NTSR1,P2RX7,P2RY6,CCL21,CXCL13,GNA13,RASA3,PLCB1,P2RY10,JPH3
7_Member	GO Biological Processes	GO:0072507	divalent inorganic cation homeostasis	-4.48991	-1.81889	28/514	491,728,846,1043,1268,1729,1906,1908,2053,2829,2843,2906,3061,3062,3596,4308,4923,5027,5031,6366,8600,10563,10672,22821,23236,27334,55013,57338	ATP2B2,C5AR1,CASR,CD52,CNR1,DIAPH1,EDN1,EDN3,EPHX2,XCR1,GPR20,GRIN2D,HCRTR1,HCRTR2,IL13,TRPM1,NTSR1,P2RX7,P2RY6,CCL21,TNFSF11,CXCL13,GNA13,RASA3,PLCB1,P2RY10,MCUB,JPH3
7_Member	GO Biological Processes	GO:0072503	cellular divalent inorganic cation homeostasis	-4.37511	-1.75654	27/494	491,728,846,1043,1268,1729,1906,1908,2053,2829,2843,2906,3061,3062,3596,4308,4923,5027,5031,6366,10563,10672,22821,23236,27334,55013,57338	ATP2B2,C5AR1,CASR,CD52,CNR1,DIAPH1,EDN1,EDN3,EPHX2,XCR1,GPR20,GRIN2D,HCRTR1,HCRTR2,IL13,TRPM1,NTSR1,P2RX7,P2RY6,CCL21,CXCL13,GNA13,RASA3,PLCB1,P2RY10,MCUB,JPH3
7_Member	GO Biological Processes	GO:0007204	positive regulation of cytosolic calcium ion concentration	-4.183	-1.61365	20/319	728,1043,1268,1729,1906,2829,2843,2906,3596,4308,4923,5027,5031,6366,10563,10672,22821,23236,27334,57338	C5AR1,CD52,CNR1,DIAPH1,EDN1,XCR1,GPR20,GRIN2D,IL13,TRPM1,NTSR1,P2RX7,P2RY6,CCL21,CXCL13,GNA13,RASA3,PLCB1,P2RY10,JPH3
7_Member	GO Biological Processes	GO:0055065	metal ion homeostasis	-3.78568	-1.39938	31/654	491,728,846,1043,1268,1356,1729,1906,1908,2053,2829,2843,2906,3061,3062,3596,4308,4879,4923,5027,5031,6366,8600,10563,10672,22821,23236,27334,55013,57338,79689	ATP2B2,C5AR1,CASR,CD52,CNR1,CP,DIAPH1,EDN1,EDN3,EPHX2,XCR1,GPR20,GRIN2D,HCRTR1,HCRTR2,IL13,TRPM1,NPPB,NTSR1,P2RX7,P2RY6,CCL21,TNFSF11,CXCL13,GNA13,RASA3,PLCB1,P2RY10,MCUB,JPH3,STEAP4
7_Member	GO Biological Processes	GO:0006875	cellular metal ion homeostasis	-3.60202	-1.29308	28/580	491,728,846,1043,1268,1356,1729,1906,1908,2053,2829,2843,2906,3061,3062,3596,4308,4923,5027,5031,6366,10563,10672,22821,23236,27334,55013,57338	ATP2B2,C5AR1,CASR,CD52,CNR1,CP,DIAPH1,EDN1,EDN3,EPHX2,XCR1,GPR20,GRIN2D,HCRTR1,HCRTR2,IL13,TRPM1,NTSR1,P2RX7,P2RY6,CCL21,CXCL13,GNA13,RASA3,PLCB1,P2RY10,MCUB,JPH3
7_Member	GO Biological Processes	GO:0051235	maintenance of location	-3.5684	-1.06377	13/330	213,580,2516,3553,3596,4923,5027,5031,6366,6676,23236,27329,57338	ALB,BARD1,NR5A1,IL1B,IL13,NTSR1,P2RX7,P2RY6,CCL21,SPAG4,PLCB1,ANGPTL3,JPH3
7_Member	GO Biological Processes	GO:0098662	inorganic cation transmembrane transport	-3.38713	-1.13778	33/752	40,491,1729,1908,2906,3596,3746,3749,3776,4308,4923,4986,5027,5031,6327,6335,6366,6553,7350,8514,10050,22821,23236,26251,50617,51296,55013,55799,57338,79689,84679,140803,206358	ASIC2,ATP2B2,DIAPH1,EDN3,GRIN2D,IL13,KCNC1,KCNC4,KCNK2,TRPM1,NTSR1,OPRK1,P2RX7,P2RY6,SCN2B,SCN9A,CCL21,SLC9A5,UCP1,KCNAB2,SLC17A4,RASA3,PLCB1,KCNG2,ATP6V0A4,SLC15A3,MCUB,CACNA2D3,JPH3,STEAP4,SLC9A7,TRPM6,SLC36A1
7_Member	GO Biological Processes	GO:0060401	cytosolic calcium ion transport	-3.15986	-0.985329	12/171	1729,2906,3596,4308,4923,5027,5031,6366,22821,23236,55013,57338	DIAPH1,GRIN2D,IL13,TRPM1,NTSR1,P2RX7,P2RY6,CCL21,RASA3,PLCB1,MCUB,JPH3
7_Member	GO Biological Processes	GO:0060402	calcium ion transport into cytosol	-3.08003	-0.908075	8/158	3596,4308,4923,5027,5031,6366,23236,57338	IL13,TRPM1,NTSR1,P2RX7,P2RY6,CCL21,PLCB1,JPH3
7_Member	GO Biological Processes	GO:0019751	polyol metabolic process	-3.03248	-0.897636	7/124	1593,4923,5031,23236,26007,27329,55190	CYP27A1,NTSR1,P2RY6,PLCB1,TKFC,ANGPTL3,NUDT11
7_Member	GO Biological Processes	GO:0051209	release of sequestered calcium ion into cytosol	-3.03248	-0.897636	7/124	3596,4923,5027,5031,6366,23236,57338	IL13,NTSR1,P2RX7,P2RY6,CCL21,PLCB1,JPH3
7_Member	GO Biological Processes	GO:0051283	negative regulation of sequestering of calcium ion	-2.99173	-0.87839	7/126	3596,4923,5027,5031,6366,23236,57338	IL13,NTSR1,P2RX7,P2RY6,CCL21,PLCB1,JPH3
7_Member	GO Biological Processes	GO:0051282	regulation of sequestering of calcium ion	-2.95178	-0.868533	7/128	3596,4923,5027,5031,6366,23236,57338	IL13,NTSR1,P2RX7,P2RY6,CCL21,PLCB1,JPH3
7_Member	GO Biological Processes	GO:0051208	sequestering of calcium ion	-2.8933	-0.849917	7/131	3596,4923,5027,5031,6366,23236,57338	IL13,NTSR1,P2RX7,P2RY6,CCL21,PLCB1,JPH3
7_Member	GO Biological Processes	GO:0097553	calcium ion transmembrane import into cytosol	-2.78119	-0.746946	10/140	1729,2906,3596,4923,5027,5031,6366,22821,23236,57338	DIAPH1,GRIN2D,IL13,NTSR1,P2RX7,P2RY6,CCL21,RASA3,PLCB1,JPH3
7_Member	GO Biological Processes	GO:0034767	positive regulation of ion transmembrane transport	-2.46418	-0.665156	7/156	1908,3596,3746,4923,4986,5027,5031	EDN3,IL13,KCNC1,NTSR1,OPRK1,P2RX7,P2RY6
7_Member	GO Biological Processes	GO:0010524	positive regulation of calcium ion transport into cytosol	-2.34401	-0.61252	4/54	3596,4923,5027,5031	IL13,NTSR1,P2RX7,P2RY6
7_Member	GO Biological Processes	GO:0070588	calcium ion transmembrane transport	-2.20135	-0.548448	10/315	491,3596,4308,4923,5027,5031,6366,23236,55799,57338	ATP2B2,IL13,TRPM1,NTSR1,P2RX7,P2RY6,CCL21,PLCB1,CACNA2D3,JPH3
7_Member	GO Biological Processes	GO:0043270	positive regulation of ion transport	-2.11234	-0.508953	9/275	1908,3553,3596,3746,4923,4986,5027,5031,8792	EDN3,IL1B,IL13,KCNC1,NTSR1,OPRK1,P2RX7,P2RY6,TNFRSF11A
7_Member	GO Biological Processes	GO:0010522	regulation of calcium ion transport into cytosol	-2.0484	-0.480591	5/102	3596,4923,5027,5031,57338	IL13,NTSR1,P2RX7,P2RY6,JPH3
7_Member	GO Biological Processes	GO:0051954	positive regulation of amine transport	-2.03361	-0.474982	3/35	4923,4986,5027	NTSR1,OPRK1,P2RX7
7_Member	GO Biological Processes	GO:1904064	positive regulation of cation transmembrane transport	-2.02965	-0.47328	6/144	1908,3596,3746,4923,4986,5031	EDN3,IL13,KCNC1,NTSR1,OPRK1,P2RY6
8_Summary	GO Biological Processes	GO:0010817	regulation of hormone levels	-5.49257	-2.51465	31/532	695,846,1181,1268,1381,1511,1558,1593,1906,1908,2516,2625,3169,3553,3624,4760,4986,6580,6715,7038,7276,8074,8600,8608,10411,11069,25924,26251,51762,54361,59338,2571,2572,3749,5027,6582,6853,6855,9378,26059,91683,3596,4923,8372,8840,9447,9466,10125,10859,23005,26525,27159,64109,4879,8792	BTK,CASR,CLCN2,CNR1,CRABP1,CTSG,CYP2C8,CYP27A1,EDN1,EDN3,NR5A1,GATA3,FOXA1,IL1B,INHBA,NEUROD1,OPRK1,SLC22A1,SRD5A1,TG,TTR,FGF23,TNFSF11,RDH16,RAPGEF3,RAPGEF4,MYRIP,KCNG2,RAB8B,WNT4,PLEKHA1,GAD1,GAD2,KCNC4,P2RX7,SLC22A2,SYN1,SYP,NRXN1,ERC2,SYT12,IL13,NTSR1,HYAL3,CCN4,AIM2,IL27RA,RASGRP1,LILRB1,MAPKBP1,IL36RN,CHIA,CRLF2,NPPB,TNFRSF11A
8_Member	GO Biological Processes	GO:0010817	regulation of hormone levels	-5.49257	-2.51465	31/532	695,846,1181,1268,1381,1511,1558,1593,1906,1908,2516,2625,3169,3553,3624,4760,4986,6580,6715,7038,7276,8074,8600,8608,10411,11069,25924,26251,51762,54361,59338	BTK,CASR,CLCN2,CNR1,CRABP1,CTSG,CYP2C8,CYP27A1,EDN1,EDN3,NR5A1,GATA3,FOXA1,IL1B,INHBA,NEUROD1,OPRK1,SLC22A1,SRD5A1,TG,TTR,FGF23,TNFSF11,RDH16,RAPGEF3,RAPGEF4,MYRIP,KCNG2,RAB8B,WNT4,PLEKHA1
8_Member	GO Biological Processes	GO:0023061	signal release	-4.83253	-2.08319	27/465	695,846,1268,1906,1908,2571,2572,2625,3553,3624,3749,4760,4986,5027,6582,6853,6855,8074,8600,9378,10411,11069,25924,26059,26251,51762,91683	BTK,CASR,CNR1,EDN1,EDN3,GAD1,GAD2,GATA3,IL1B,INHBA,KCNC4,NEUROD1,OPRK1,P2RX7,SLC22A2,SYN1,SYP,FGF23,TNFSF11,NRXN1,RAPGEF3,RAPGEF4,MYRIP,ERC2,KCNG2,RAB8B,SYT12
8_Member	GO Biological Processes	GO:0009914	hormone transport	-3.61296	-1.29311	19/325	695,846,1268,1906,1908,2625,3553,3624,4760,4986,6580,7276,8074,8600,10411,11069,25924,26251,51762	BTK,CASR,CNR1,EDN1,EDN3,GATA3,IL1B,INHBA,NEUROD1,OPRK1,SLC22A1,TTR,FGF23,TNFSF11,RAPGEF3,RAPGEF4,MYRIP,KCNG2,RAB8B
8_Member	GO Biological Processes	GO:1903530	regulation of secretion by cell	-3.33702	-1.09503	33/757	846,1268,1906,1908,2625,3553,3596,3624,3749,4760,4923,4986,5027,6853,6855,8074,8372,8600,8840,9447,9466,10125,10411,10859,11069,23005,25924,26251,26525,27159,51762,64109,91683	CASR,CNR1,EDN1,EDN3,GATA3,IL1B,IL13,INHBA,KCNC4,NEUROD1,NTSR1,OPRK1,P2RX7,SYN1,SYP,FGF23,HYAL3,TNFSF11,CCN4,AIM2,IL27RA,RASGRP1,RAPGEF3,LILRB1,RAPGEF4,MAPKBP1,MYRIP,KCNG2,IL36RN,CHIA,RAB8B,CRLF2,SYT12
8_Member	GO Biological Processes	GO:0051047	positive regulation of secretion	-2.91788	-0.858272	21/429	846,1268,1906,1908,2625,3553,3596,3624,4879,4923,4986,5027,8372,8600,8792,9447,10125,25924,27159,51762,64109	CASR,CNR1,EDN1,EDN3,GATA3,IL1B,IL13,INHBA,NPPB,NTSR1,OPRK1,P2RX7,HYAL3,TNFSF11,TNFRSF11A,AIM2,RASGRP1,MYRIP,CHIA,RAB8B,CRLF2
8_Member	GO Biological Processes	GO:1903532	positive regulation of secretion by cell	-2.54851	-0.586991	19/400	846,1268,1906,1908,2625,3553,3596,3624,4923,4986,5027,8372,8600,9447,10125,25924,27159,51762,64109	CASR,CNR1,EDN1,EDN3,GATA3,IL1B,IL13,INHBA,NTSR1,OPRK1,P2RX7,HYAL3,TNFSF11,AIM2,RASGRP1,MYRIP,CHIA,RAB8B,CRLF2
9_Summary	GO Biological Processes	GO:1901615	organic hydroxy compound metabolic process	-5.44285	-2.48703	31/535	239,319,1181,1591,1593,2053,2625,3553,3565,3642,4923,4929,5031,6667,6715,6870,7038,7166,7274,7276,8029,8074,8608,11163,23236,26007,27329,54361,54982,55190,55911,1558,2516	ALOX12,APOF,CLCN2,CYP24A1,CYP27A1,EPHX2,GATA3,IL1B,IL4,INSM1,NTSR1,NR4A2,P2RY6,SP1,SRD5A1,TACR3,TG,TPH1,TTPA,TTR,CUBN,FGF23,RDH16,NUDT4,PLCB1,TKFC,ANGPTL3,WNT4,CLN6,NUDT11,APOBR,CYP2C8,NR5A1
9_Member	GO Biological Processes	GO:1901615	organic hydroxy compound metabolic process	-5.44285	-2.48703	31/535	239,319,1181,1591,1593,2053,2625,3553,3565,3642,4923,4929,5031,6667,6715,6870,7038,7166,7274,7276,8029,8074,8608,11163,23236,26007,27329,54361,54982,55190,55911	ALOX12,APOF,CLCN2,CYP24A1,CYP27A1,EPHX2,GATA3,IL1B,IL4,INSM1,NTSR1,NR4A2,P2RY6,SP1,SRD5A1,TACR3,TG,TPH1,TTPA,TTR,CUBN,FGF23,RDH16,NUDT4,PLCB1,TKFC,ANGPTL3,WNT4,CLN6,NUDT11,APOBR
9_Member	GO Biological Processes	GO:0006066	alcohol metabolic process	-4.25106	-1.5119	15/364	1593,2053,3553,4923,5031,6667,7276,8029,23236,26007,27329,54361,54982,55190,55911	CYP27A1,EPHX2,IL1B,NTSR1,P2RY6,SP1,TTR,CUBN,PLCB1,TKFC,ANGPTL3,WNT4,CLN6,NUDT11,APOBR
9_Member	GO Biological Processes	GO:0008202	steroid metabolic process	-3.55577	-1.05981	13/331	1558,1591,1593,2053,2516,3553,6667,8029,8074,27329,54361,54982,55911	CYP2C8,CYP24A1,CYP27A1,EPHX2,NR5A1,IL1B,SP1,CUBN,FGF23,ANGPTL3,WNT4,CLN6,APOBR
9_Member	GO Biological Processes	GO:0008203	cholesterol metabolic process	-2.55867	-0.703523	7/150	1593,2053,6667,8029,27329,54982,55911	CYP27A1,EPHX2,SP1,CUBN,ANGPTL3,CLN6,APOBR
9_Member	GO Biological Processes	GO:1902652	secondary alcohol metabolic process	-2.4796	-0.669912	7/155	1593,2053,6667,8029,27329,54982,55911	CYP27A1,EPHX2,SP1,CUBN,ANGPTL3,CLN6,APOBR
9_Member	GO Biological Processes	GO:0016125	sterol metabolic process	-2.31687	-0.596485	7/166	1593,2053,6667,8029,27329,54982,55911	CYP27A1,EPHX2,SP1,CUBN,ANGPTL3,CLN6,APOBR
10_Summary	GO Biological Processes	GO:0046330	positive regulation of JNK cascade	-5.28819	-2.38562	14/140	1906,3553,4055,6366,8600,8737,8792,10125,10595,22943,23236,26525,51384,51495,155,238,728,846,1116,1908,2146,3061,4908,4986,5027,5031,6367,7066,7077,8074,57161,54986,7538,3624,83729,566,2209,3565,3593,7804,8851,26228,55890,991,5888,5933,8086,23511,55159,55702,57707,57805	EDN1,IL1B,LTBR,CCL21,TNFSF11,RIPK1,TNFRSF11A,RASGRP1,ERN2,DKK1,PLCB1,IL36RN,WNT16,HACD3,ADRB3,ALK,C5AR1,CASR,CHI3L1,EDN3,EZH2,HCRTR1,NTF3,OPRK1,P2RX7,P2RY6,CCL22,THPO,TIMP2,FGF23,PELI2,ULK4,ZFP36,INHBA,INHBE,AZU1,FCGR1A,IL4,IL12B,LRP8,CDK5R1,STAP1,GPRC5C,CDC20,RAD51,RBL1,AAAS,NUP188,RFWD3,YJU2,MEAK7,CCAR2
10_Member	GO Biological Processes	GO:0046330	positive regulation of JNK cascade	-5.28819	-2.38562	14/140	1906,3553,4055,6366,8600,8737,8792,10125,10595,22943,23236,26525,51384,51495	EDN1,IL1B,LTBR,CCL21,TNFSF11,RIPK1,TNFRSF11A,RASGRP1,ERN2,DKK1,PLCB1,IL36RN,WNT16,HACD3
10_Member	GO Biological Processes	GO:0043410	positive regulation of MAPK cascade	-5.23251	-2.36213	31/548	155,238,728,846,1116,1906,1908,2146,3061,3553,4055,4908,4986,5027,5031,6366,6367,7066,7077,8074,8600,8737,8792,10125,10595,22943,23236,26525,51384,51495,57161	ADRB3,ALK,C5AR1,CASR,CHI3L1,EDN1,EDN3,EZH2,HCRTR1,IL1B,LTBR,NTF3,OPRK1,P2RX7,P2RY6,CCL21,CCL22,THPO,TIMP2,FGF23,TNFSF11,RIPK1,TNFRSF11A,RASGRP1,ERN2,DKK1,PLCB1,IL36RN,WNT16,HACD3,PELI2
10_Member	GO Biological Processes	GO:0032874	positive regulation of stress-activated MAPK cascade	-4.89283	-2.11607	15/172	1906,3553,4055,4986,6366,8600,8737,8792,10125,10595,22943,23236,26525,51384,51495	EDN1,IL1B,LTBR,OPRK1,CCL21,TNFSF11,RIPK1,TNFRSF11A,RASGRP1,ERN2,DKK1,PLCB1,IL36RN,WNT16,HACD3
10_Member	GO Biological Processes	GO:0070304	positive regulation of stress-activated protein kinase signaling cascade	-4.86267	-2.10143	15/173	1906,3553,4055,4986,6366,8600,8737,8792,10125,10595,22943,23236,26525,51384,51495	EDN1,IL1B,LTBR,OPRK1,CCL21,TNFSF11,RIPK1,TNFRSF11A,RASGRP1,ERN2,DKK1,PLCB1,IL36RN,WNT16,HACD3
10_Member	GO Biological Processes	GO:0046328	regulation of JNK cascade	-4.49108	-1.81889	15/186	1906,3553,4055,6366,8600,8737,8792,10125,10595,22943,23236,26525,51384,51495,54986	EDN1,IL1B,LTBR,CCL21,TNFSF11,RIPK1,TNFRSF11A,RASGRP1,ERN2,DKK1,PLCB1,IL36RN,WNT16,HACD3,ULK4
10_Member	GO Biological Processes	GO:0007254	JNK cascade	-4.32423	-1.7227	16/215	846,1906,3553,4055,6366,8600,8737,8792,10125,10595,22943,23236,26525,51384,51495,54986	CASR,EDN1,IL1B,LTBR,CCL21,TNFSF11,RIPK1,TNFRSF11A,RASGRP1,ERN2,DKK1,PLCB1,IL36RN,WNT16,HACD3,ULK4
10_Member	GO Biological Processes	GO:0051403	stress-activated MAPK cascade	-3.80703	-1.41377	18/288	846,1906,3553,4055,4986,6366,7538,8600,8737,8792,10125,10595,22943,23236,26525,51384,51495,54986	CASR,EDN1,IL1B,LTBR,OPRK1,CCL21,ZFP36,TNFSF11,RIPK1,TNFRSF11A,RASGRP1,ERN2,DKK1,PLCB1,IL36RN,WNT16,HACD3,ULK4
10_Member	GO Biological Processes	GO:0032872	regulation of stress-activated MAPK cascade	-3.76407	-1.38605	16/240	1906,3553,4055,4986,6366,8600,8737,8792,10125,10595,22943,23236,26525,51384,51495,54986	EDN1,IL1B,LTBR,OPRK1,CCL21,TNFSF11,RIPK1,TNFRSF11A,RASGRP1,ERN2,DKK1,PLCB1,IL36RN,WNT16,HACD3,ULK4
10_Member	GO Biological Processes	GO:0070302	regulation of stress-activated protein kinase signaling cascade	-3.72296	-1.35481	16/242	1906,3553,4055,4986,6366,8600,8737,8792,10125,10595,22943,23236,26525,51384,51495,54986	EDN1,IL1B,LTBR,OPRK1,CCL21,TNFSF11,RIPK1,TNFRSF11A,RASGRP1,ERN2,DKK1,PLCB1,IL36RN,WNT16,HACD3,ULK4
10_Member	GO Biological Processes	GO:0043408	regulation of MAPK cascade	-3.48084	-1.20469	34/774	155,238,728,846,1116,1906,1908,2146,3061,3553,3624,4055,4908,4986,5027,5031,6366,6367,7066,7077,8074,8600,8737,8792,10125,10595,22943,23236,26525,51384,51495,54986,57161,83729	ADRB3,ALK,C5AR1,CASR,CHI3L1,EDN1,EDN3,EZH2,HCRTR1,IL1B,INHBA,LTBR,NTF3,OPRK1,P2RX7,P2RY6,CCL21,CCL22,THPO,TIMP2,FGF23,TNFSF11,RIPK1,TNFRSF11A,RASGRP1,ERN2,DKK1,PLCB1,IL36RN,WNT16,HACD3,ULK4,PELI2,INHBE
10_Member	GO Biological Processes	GO:0031098	stress-activated protein kinase signaling cascade	-3.30332	-1.07616	18/317	846,1906,3553,4055,4986,6366,7538,8600,8737,8792,10125,10595,22943,23236,26525,51384,51495,54986	CASR,EDN1,IL1B,LTBR,OPRK1,CCL21,ZFP36,TNFSF11,RIPK1,TNFRSF11A,RASGRP1,ERN2,DKK1,PLCB1,IL36RN,WNT16,HACD3,ULK4
10_Member	GO Biological Processes	GO:0045860	positive regulation of protein kinase activity	-3.08696	-0.948392	25/534	238,566,728,1116,1906,1908,2146,2209,3553,3565,3593,4908,5027,6366,7804,8600,8737,8792,8851,10125,10595,22943,26228,51495,55890	ALK,AZU1,C5AR1,CHI3L1,EDN1,EDN3,EZH2,FCGR1A,IL1B,IL4,IL12B,NTF3,P2RX7,CCL21,LRP8,TNFSF11,RIPK1,TNFRSF11A,CDK5R1,RASGRP1,ERN2,DKK1,STAP1,HACD3,GPRC5C
10_Member	GO Biological Processes	GO:0043406	positive regulation of MAP kinase activity	-2.91555	-0.858272	15/260	238,728,1906,1908,2146,3553,4908,5027,8600,8737,8792,10125,10595,22943,51495	ALK,C5AR1,EDN1,EDN3,EZH2,IL1B,NTF3,P2RX7,TNFSF11,RIPK1,TNFRSF11A,RASGRP1,ERN2,DKK1,HACD3
10_Member	GO Biological Processes	GO:0033674	positive regulation of kinase activity	-2.6479	-0.652577	25/575	238,566,728,1116,1906,1908,2146,2209,3553,3565,3593,4908,5027,6366,7804,8600,8737,8792,8851,10125,10595,22943,26228,51495,55890	ALK,AZU1,C5AR1,CHI3L1,EDN1,EDN3,EZH2,FCGR1A,IL1B,IL4,IL12B,NTF3,P2RX7,CCL21,LRP8,TNFSF11,RIPK1,TNFRSF11A,CDK5R1,RASGRP1,ERN2,DKK1,STAP1,HACD3,GPRC5C
10_Member	GO Biological Processes	GO:0051347	positive regulation of transferase activity	-2.4689	-0.667237	17/651	566,728,991,1116,1908,2209,3553,3593,4908,5027,6366,7804,8792,10125,10595,22943,26228	AZU1,C5AR1,CDC20,CHI3L1,EDN3,FCGR1A,IL1B,IL12B,NTF3,P2RX7,CCL21,LRP8,TNFRSF11A,RASGRP1,ERN2,DKK1,STAP1
10_Member	GO Biological Processes	GO:0080135	regulation of cellular response to stress	-2.21295	-0.551131	18/749	3553,4055,4986,5888,5933,6366,8086,8792,10125,10595,22943,23236,23511,51384,55159,55702,57707,57805	IL1B,LTBR,OPRK1,RAD51,RBL1,CCL21,AAAS,TNFRSF11A,RASGRP1,ERN2,DKK1,PLCB1,NUP188,WNT16,RFWD3,YJU2,MEAK7,CCAR2
11_Summary	GO Biological Processes	GO:0006775	fat-soluble vitamin metabolic process	-5.23794	-2.36213	8/43	1381,1591,1593,3553,7274,8029,8074,29914,874,4524,9962,23498,4923,26007,6715,2998,3425	CRABP1,CYP24A1,CYP27A1,IL1B,TTPA,CUBN,FGF23,UBIAD1,CBR3,MTHFR,SLC23A2,HAAO,NTSR1,TKFC,SRD5A1,GYS2,IDUA
11_Member	GO Biological Processes	GO:0006775	fat-soluble vitamin metabolic process	-5.23794	-2.36213	8/43	1381,1591,1593,3553,7274,8029,8074,29914	CRABP1,CYP24A1,CYP27A1,IL1B,TTPA,CUBN,FGF23,UBIAD1
11_Member	GO Biological Processes	GO:0042359	vitamin D metabolic process	-5.19866	-2.0398	5/22	1591,1593,3553,8029,8074	CYP24A1,CYP27A1,IL1B,CUBN,FGF23
11_Member	GO Biological Processes	GO:0006766	vitamin metabolic process	-4.11226	-1.5719	12/135	874,1381,1591,1593,3553,4524,7274,8029,8074,9962,23498,29914	CBR3,CRABP1,CYP24A1,CYP27A1,IL1B,MTHFR,TTPA,CUBN,FGF23,SLC23A2,HAAO,UBIAD1
11_Member	GO Biological Processes	GO:0009111	vitamin catabolic process	-3.75601	-1.38296	4/13	874,1381,1591,8074	CBR3,CRABP1,CYP24A1,FGF23
11_Member	GO Biological Processes	GO:0042362	fat-soluble vitamin biosynthetic process	-3.11208	-0.915795	3/15	1593,3553,29914	CYP27A1,IL1B,UBIAD1
11_Member	GO Biological Processes	GO:1901616	organic hydroxy compound catabolic process	-2.64047	-0.740829	5/74	1591,1593,4923,8074,26007	CYP24A1,CYP27A1,NTSR1,FGF23,TKFC
11_Member	GO Biological Processes	GO:0009110	vitamin biosynthetic process	-2.49975	-0.679118	3/24	1593,3553,29914	CYP27A1,IL1B,UBIAD1
11_Member	GO Biological Processes	GO:0006706	steroid catabolic process	-2.4781	-0.537137	4/27	1591,1593,6715,8074	CYP24A1,CYP27A1,SRD5A1,FGF23
11_Member	Reactome Gene Sets	R-HSA-5668914	Diseases of metabolism	-2.01402	-0.462147	5/104	1591,1593,2998,3425,8029	CYP24A1,CYP27A1,GYS2,IDUA,CUBN
12_Summary	GO Biological Processes	GO:0019221	cytokine-mediated signaling pathway	-4.91513	-2.1161	39/798	836,1906,2209,2625,2829,3456,3553,3565,3578,3593,3596,3601,4001,4055,4985,6366,6367,7066,7804,8355,8600,8737,8792,9021,9447,9466,9530,10538,10563,23236,26228,26525,29949,29965,51208,54472,57161,64109,200081,1511,1740,2251,2906,5896,5897,8074,10125,22821	CASP3,EDN1,FCGR1A,GATA3,XCR1,IFNB1,IL1B,IL4,IL9,IL12B,IL13,IL15RA,LMNB1,LTBR,OPRD1,CCL21,CCL22,THPO,LRP8,H3C8,TNFSF11,RIPK1,TNFRSF11A,SOCS3,AIM2,IL27RA,BAG4,BATF,CXCL13,PLCB1,STAP1,IL36RN,IL19,CDIP1,CLDN18,TOLLIP,PELI2,CRLF2,TXLNA,CTSG,DLG2,FGF6,GRIN2D,RAG1,RAG2,FGF23,RASGRP1,RASA3
12_Member	GO Biological Processes	GO:0019221	cytokine-mediated signaling pathway	-4.91513	-2.1161	39/798	836,1906,2209,2625,2829,3456,3553,3565,3578,3593,3596,3601,4001,4055,4985,6366,6367,7066,7804,8355,8600,8737,8792,9021,9447,9466,9530,10538,10563,23236,26228,26525,29949,29965,51208,54472,57161,64109,200081	CASP3,EDN1,FCGR1A,GATA3,XCR1,IFNB1,IL1B,IL4,IL9,IL12B,IL13,IL15RA,LMNB1,LTBR,OPRD1,CCL21,CCL22,THPO,LRP8,H3C8,TNFSF11,RIPK1,TNFRSF11A,SOCS3,AIM2,IL27RA,BAG4,BATF,CXCL13,PLCB1,STAP1,IL36RN,IL19,CDIP1,CLDN18,TOLLIP,PELI2,CRLF2,TXLNA
12_Member	Reactome Gene Sets	R-HSA-449147	Signaling by Interleukins	-3.66914	-1.32473	30/634	836,1511,1740,2251,2625,2906,3553,3565,3578,3593,3596,3601,4001,4985,5896,5897,6367,8074,8355,9021,9466,10125,10538,22821,26525,29949,54472,57161,64109,200081	CASP3,CTSG,DLG2,FGF6,GATA3,GRIN2D,IL1B,IL4,IL9,IL12B,IL13,IL15RA,LMNB1,OPRD1,RAG1,RAG2,CCL22,FGF23,H3C8,SOCS3,IL27RA,RASGRP1,BATF,RASA3,IL36RN,IL19,TOLLIP,PELI2,CRLF2,TXLNA
12_Member	Reactome Gene Sets	R-HSA-6785807	Interleukin-4 and Interleukin-13 signaling	-3.02104	-0.910029	9/108	2625,3553,3565,3593,3596,4985,6367,9021,10538	GATA3,IL1B,IL4,IL12B,IL13,OPRD1,CCL22,SOCS3,BATF
13_Summary	GO Biological Processes	GO:0009636	response to toxic substance	-4.74036	-2.0026	29/525	213,836,1146,1268,1906,2053,2146,2168,2625,2936,3043,3045,3596,3746,4929,4985,4986,5076,6327,6335,6715,7274,8737,11093,26575,29914,51208,59338,140803,1396,8372	ALB,CASP3,CHRNG,CNR1,EDN1,EPHX2,EZH2,FABP1,GATA3,GSR,HBB,HBD,IL13,KCNC1,NR4A2,OPRD1,OPRK1,PAX2,SCN2B,SCN9A,SRD5A1,TTPA,RIPK1,ADAMTS13,RGS17,UBIAD1,CLDN18,PLEKHA1,TRPM6,CRIP1,HYAL3
13_Member	GO Biological Processes	GO:0009636	response to toxic substance	-4.74036	-2.0026	29/525	213,836,1146,1268,1906,2053,2146,2168,2625,2936,3043,3045,3596,3746,4929,4985,4986,5076,6327,6335,6715,7274,8737,11093,26575,29914,51208,59338,140803	ALB,CASP3,CHRNG,CNR1,EDN1,EPHX2,EZH2,FABP1,GATA3,GSR,HBB,HBD,IL13,KCNC1,NR4A2,OPRD1,OPRK1,PAX2,SCN2B,SCN9A,SRD5A1,TTPA,RIPK1,ADAMTS13,RGS17,UBIAD1,CLDN18,PLEKHA1,TRPM6
13_Member	GO Biological Processes	GO:0046677	response to antibiotic	-2.34015	-0.440446	16/328	836,1268,1396,1906,2146,2168,2625,3043,3596,4986,5076,6715,8372,8737,51208,59338	CASP3,CNR1,CRIP1,EDN1,EZH2,FABP1,GATA3,HBB,IL13,OPRK1,PAX2,SRD5A1,HYAL3,RIPK1,CLDN18,PLEKHA1
14_Summary	GO Biological Processes	GO:0045137	development of primary sexual characteristics	-4.69119	-1.96471	17/223	269,658,675,836,2516,2623,2625,3207,3624,6715,6736,7490,8372,8433,54361,59338,84733,10388,1618,23236,1396,3169,5727,7274,9021,79805,991,1268,7272	AMHR2,BMPR1B,BRCA2,CASP3,NR5A1,GATA1,GATA3,HOXA11,INHBA,SRD5A1,SRY,WT1,HYAL3,UTF1,WNT4,PLEKHA1,CBX2,SYCP2,DAZL,PLCB1,CRIP1,FOXA1,PTCH1,TTPA,SOCS3,VASH2,CDC20,CNR1,TTK
14_Member	GO Biological Processes	GO:0045137	development of primary sexual characteristics	-4.69119	-1.96471	17/223	269,658,675,836,2516,2623,2625,3207,3624,6715,6736,7490,8372,8433,54361,59338,84733	AMHR2,BMPR1B,BRCA2,CASP3,NR5A1,GATA1,GATA3,HOXA11,INHBA,SRD5A1,SRY,WT1,HYAL3,UTF1,WNT4,PLEKHA1,CBX2
14_Member	GO Biological Processes	GO:0008406	gonad development	-4.27602	-1.68991	16/217	269,658,675,836,2516,2623,2625,3207,3624,6715,6736,7490,8372,8433,54361,59338	AMHR2,BMPR1B,BRCA2,CASP3,NR5A1,GATA1,GATA3,HOXA11,INHBA,SRD5A1,SRY,WT1,HYAL3,UTF1,WNT4,PLEKHA1
14_Member	GO Biological Processes	GO:1905939	regulation of gonad development	-4.226	-1.64882	5/19	2516,6736,7490,8372,54361	NR5A1,SRY,WT1,HYAL3,WNT4
14_Member	GO Biological Processes	GO:0007548	sex differentiation	-4.1608	-1.59914	18/270	269,658,675,836,2516,2623,2625,3207,3624,6715,6736,7490,8372,8433,10388,54361,59338,84733	AMHR2,BMPR1B,BRCA2,CASP3,NR5A1,GATA1,GATA3,HOXA11,INHBA,SRD5A1,SRY,WT1,HYAL3,UTF1,SYCP2,WNT4,PLEKHA1,CBX2
14_Member	GO Biological Processes	GO:0046660	female sex differentiation	-4.10411	-1.5719	11/115	269,658,675,836,2516,3624,6715,7490,8372,54361,59338	AMHR2,BMPR1B,BRCA2,CASP3,NR5A1,INHBA,SRD5A1,WT1,HYAL3,WNT4,PLEKHA1
14_Member	GO Biological Processes	GO:0008585	female gonad development	-4.09375	-1.5686	10/96	269,658,675,836,2516,3624,7490,8372,54361,59338	AMHR2,BMPR1B,BRCA2,CASP3,NR5A1,INHBA,WT1,HYAL3,WNT4,PLEKHA1
14_Member	GO Biological Processes	GO:0008584	male gonad development	-4.02012	-1.50192	12/138	269,2516,2623,2625,3207,3624,6715,6736,7490,8433,54361,59338	AMHR2,NR5A1,GATA1,GATA3,HOXA11,INHBA,SRD5A1,SRY,WT1,UTF1,WNT4,PLEKHA1
14_Member	GO Biological Processes	GO:0046661	male sex differentiation	-4.00367	-1.50169	13/160	269,2516,2623,2625,3207,3624,6715,6736,7490,8433,10388,54361,59338	AMHR2,NR5A1,GATA1,GATA3,HOXA11,INHBA,SRD5A1,SRY,WT1,UTF1,SYCP2,WNT4,PLEKHA1
14_Member	GO Biological Processes	GO:0046546	development of primary male sexual characteristics	-3.99	-1.49853	12/139	269,2516,2623,2625,3207,3624,6715,6736,7490,8433,54361,59338	AMHR2,NR5A1,GATA1,GATA3,HOXA11,INHBA,SRD5A1,SRY,WT1,UTF1,WNT4,PLEKHA1
14_Member	GO Biological Processes	GO:0046545	development of primary female sexual characteristics	-3.9074	-1.46311	10/101	269,658,675,836,2516,3624,7490,8372,54361,59338	AMHR2,BMPR1B,BRCA2,CASP3,NR5A1,INHBA,WT1,HYAL3,WNT4,PLEKHA1
14_Member	GO Biological Processes	GO:2000243	positive regulation of reproductive process	-3.70696	-1.35321	8/69	1618,2516,3624,6736,7490,8372,23236,54361	DAZL,NR5A1,INHBA,SRY,WT1,HYAL3,PLCB1,WNT4
14_Member	GO Biological Processes	GO:0048608	reproductive structure development	-3.6493	-1.31403	23/432	269,658,675,836,1396,2516,2623,2625,3169,3207,3624,5727,6715,6736,7274,7490,8372,8433,9021,10388,54361,59338,79805	AMHR2,BMPR1B,BRCA2,CASP3,CRIP1,NR5A1,GATA1,GATA3,FOXA1,HOXA11,INHBA,PTCH1,SRD5A1,SRY,TTPA,WT1,HYAL3,UTF1,SOCS3,SYCP2,WNT4,PLEKHA1,VASH2
14_Member	GO Biological Processes	GO:0061458	reproductive system development	-3.60633	-1.29311	23/435	269,658,675,836,1396,2516,2623,2625,3169,3207,3624,5727,6715,6736,7274,7490,8372,8433,9021,10388,54361,59338,79805	AMHR2,BMPR1B,BRCA2,CASP3,CRIP1,NR5A1,GATA1,GATA3,FOXA1,HOXA11,INHBA,PTCH1,SRD5A1,SRY,TTPA,WT1,HYAL3,UTF1,SOCS3,SYCP2,WNT4,PLEKHA1,VASH2
14_Member	GO Biological Processes	GO:2000241	regulation of reproductive process	-3.14771	-0.977064	11/148	991,1268,1618,2516,3624,6736,7272,7490,8372,23236,54361	CDC20,CNR1,DAZL,NR5A1,INHBA,SRY,TTK,WT1,HYAL3,PLCB1,WNT4
15_Summary	GO Biological Processes	GO:0051495	positive regulation of cytoskeleton organization	-4.61663	-1.90115	17/226	1906,4908,5027,6366,8851,9530,10411,10615,10788,11075,11135,25802,26228,54361,54551,55558,85459	EDN1,NTF3,P2RX7,CCL21,CDK5R1,BAG4,RAPGEF3,SPAG5,IQGAP2,STMN2,CDC42EP1,LMOD1,STAP1,WNT4,MAGEL2,PLXNA3,CEP295
15_Member	GO Biological Processes	GO:0051495	positive regulation of cytoskeleton organization	-4.61663	-1.90115	17/226	1906,4908,5027,6366,8851,9530,10411,10615,10788,11075,11135,25802,26228,54361,54551,55558,85459	EDN1,NTF3,P2RX7,CCL21,CDK5R1,BAG4,RAPGEF3,SPAG5,IQGAP2,STMN2,CDC42EP1,LMOD1,STAP1,WNT4,MAGEL2,PLXNA3,CEP295
16_Summary	GO Biological Processes	GO:0019233	sensory perception of pain	-4.50826	-1.81889	11/104	1268,1740,1906,2906,3593,4886,4923,4985,4986,5027,6335,6855,3061,3062,4326,5457,6870,4879,5539,22986,2571,3235,54982,55079,57152	CNR1,DLG2,EDN1,GRIN2D,IL12B,NPY1R,NTSR1,OPRD1,OPRK1,P2RX7,SCN9A,SYP,HCRTR1,HCRTR2,MMP17,POU4F1,TACR3,NPPB,PPY,SORCS3,GAD1,HOXD9,CLN6,FEZF2,SLURP1
16_Member	GO Biological Processes	GO:0019233	sensory perception of pain	-4.50826	-1.81889	11/104	1268,1740,1906,2906,3593,4886,4923,4985,4986,5027,6335	CNR1,DLG2,EDN1,GRIN2D,IL12B,NPY1R,NTSR1,OPRD1,OPRK1,P2RX7,SCN9A
16_Member	GO Biological Processes	GO:0038003	opioid receptor signaling pathway	-3.41567	-1.01981	3/12	4985,4986,6855	OPRD1,OPRK1,SYP
16_Member	GO Biological Processes	GO:0007631	feeding behavior	-3.20029	-1.01309	9/102	1268,3061,3062,4326,4886,4985,4986,5457,6870	CNR1,HCRTR1,HCRTR2,MMP17,NPY1R,OPRD1,OPRK1,POU4F1,TACR3
16_Member	GO Biological Processes	GO:0007218	neuropeptide signaling pathway	-3.139	-0.976774	9/104	3061,3062,4879,4886,4923,4985,4986,5539,22986	HCRTR1,HCRTR2,NPPB,NPY1R,NTSR1,OPRD1,OPRK1,PPY,SORCS3
16_Member	GO Biological Processes	GO:0007626	locomotory behavior	-3.0472	-0.897636	9/199	2571,3235,4886,4923,4985,4986,54982,55079,57152	GAD1,HOXD9,NPY1R,NTSR1,OPRD1,OPRK1,CLN6,FEZF2,SLURP1
17_Summary	GO Biological Processes	GO:0048732	gland development	-4.44544	-1.79066	25/435	675,1181,1396,2146,2516,2625,3169,3200,3235,3549,3642,5009,5727,5896,6715,7038,7166,7490,8600,8792,9480,11223,26257,54361,55727,3110,4760	BRCA2,CLCN2,CRIP1,EZH2,NR5A1,GATA3,FOXA1,HOXA3,HOXD9,IHH,INSM1,OTC,PTCH1,RAG1,SRD5A1,TG,TPH1,WT1,TNFSF11,TNFRSF11A,ONECUT2,MST1L,NKX2-8,WNT4,BTBD7,MNX1,NEUROD1
17_Member	GO Biological Processes	GO:0048732	gland development	-4.44544	-1.79066	25/435	675,1181,1396,2146,2516,2625,3169,3200,3235,3549,3642,5009,5727,5896,6715,7038,7166,7490,8600,8792,9480,11223,26257,54361,55727	BRCA2,CLCN2,CRIP1,EZH2,NR5A1,GATA3,FOXA1,HOXA3,HOXD9,IHH,INSM1,OTC,PTCH1,RAG1,SRD5A1,TG,TPH1,WT1,TNFSF11,TNFRSF11A,ONECUT2,MST1L,NKX2-8,WNT4,BTBD7
17_Member	GO Biological Processes	GO:0035270	endocrine system development	-3.71759	-1.35429	11/127	2516,2625,3110,3200,3642,4760,6715,7038,7490,9480,54361	NR5A1,GATA3,MNX1,HOXA3,INSM1,NEUROD1,SRD5A1,TG,WT1,ONECUT2,WNT4
18_Summary	Reactome Gene Sets	R-HSA-109582	Hemostasis	-4.43372	-1.57895	21/621	197,213,491,1607,2623,2625,2814,4099,4778,5027,5671,5768,7066,7804,8355,8793,9493,10125,10672,11069,80005	AHSG,ALB,ATP2B2,DGKB,GATA1,GATA3,GP5,MAG,NFE2,P2RX7,PSG3,QSOX1,THPO,LRP8,H3C8,TNFRSF10D,KIF23,RASGRP1,GNA13,RAPGEF4,DOCK5
18_Member	Reactome Gene Sets	R-HSA-109582	Hemostasis	-4.43372	-1.57895	21/621	197,213,491,1607,2623,2625,2814,4099,4778,5027,5671,5768,7066,7804,8355,8793,9493,10125,10672,11069,80005	AHSG,ALB,ATP2B2,DGKB,GATA1,GATA3,GP5,MAG,NFE2,P2RX7,PSG3,QSOX1,THPO,LRP8,H3C8,TNFRSF10D,KIF23,RASGRP1,GNA13,RAPGEF4,DOCK5
18_Member	Reactome Gene Sets	R-HSA-76009	Platelet Aggregation (Plug Formation)	-2.86579	-0.844918	4/39	2814,7066,10125,11069	GP5,THPO,RASGRP1,RAPGEF4
18_Member	Reactome Gene Sets	R-HSA-76002	Platelet activation, signaling and aggregation	-2.24461	-0.565537	9/262	197,213,1607,2814,5768,7066,10125,10672,11069	AHSG,ALB,DGKB,GP5,QSOX1,THPO,RASGRP1,GNA13,RAPGEF4
19_Summary	GO Biological Processes	GO:0040020	regulation of meiotic nuclear division	-4.42873	-1.57895	5/31	991,1618,7272,23236,54361,675,5888,8900,10388,26255,29947,56158,100130958,1906,1908,3553,8086,9055,9493,10615,23113,152185	CDC20,DAZL,TTK,PLCB1,WNT4,BRCA2,RAD51,CCNA1,SYCP2,PTTG3P,DNMT3L,TEX12,SYCE1L,EDN1,EDN3,IL1B,AAAS,PRC1,KIF23,SPAG5,CUL9,SPICE1
19_Member	GO Biological Processes	GO:0040020	regulation of meiotic nuclear division	-4.42873	-1.57895	5/31	991,1618,7272,23236,54361	CDC20,DAZL,TTK,PLCB1,WNT4
19_Member	GO Biological Processes	GO:0140013	meiotic nuclear division	-3.68933	-1.34028	13/172	675,991,1618,5888,7272,8900,10388,23236,26255,29947,54361,56158,100130958	BRCA2,CDC20,DAZL,RAD51,TTK,CCNA1,SYCP2,PLCB1,PTTG3P,DNMT3L,WNT4,TEX12,SYCE1L
19_Member	GO Biological Processes	GO:0000280	nuclear division	-3.54804	-1.24334	22/411	675,991,1618,1906,1908,3553,5888,7272,8086,8900,9055,9493,10388,10615,23113,23236,26255,29947,54361,56158,152185,100130958	BRCA2,CDC20,DAZL,EDN1,EDN3,IL1B,RAD51,TTK,AAAS,CCNA1,PRC1,KIF23,SYCP2,SPAG5,CUL9,PLCB1,PTTG3P,DNMT3L,WNT4,TEX12,SPICE1,SYCE1L
19_Member	GO Biological Processes	GO:0051445	regulation of meiotic cell cycle	-3.45786	-1.02489	5/49	991,1618,7272,23236,54361	CDC20,DAZL,TTK,PLCB1,WNT4
19_Member	GO Biological Processes	GO:1903046	meiotic cell cycle process	-3.31533	-1.08415	13/188	675,991,1618,5888,7272,8900,10388,23236,26255,29947,54361,56158,100130958	BRCA2,CDC20,DAZL,RAD51,TTK,CCNA1,SYCP2,PLCB1,PTTG3P,DNMT3L,WNT4,TEX12,SYCE1L
19_Member	GO Biological Processes	GO:0045836	positive regulation of meiotic nuclear division	-3.20499	-0.932186	3/14	1618,23236,54361	DAZL,PLCB1,WNT4
19_Member	GO Biological Processes	GO:0048285	organelle fission	-2.98562	-0.89296	22/453	675,991,1618,1906,1908,3553,5888,7272,8086,8900,9055,9493,10388,10615,23113,23236,26255,29947,54361,56158,152185,100130958	BRCA2,CDC20,DAZL,EDN1,EDN3,IL1B,RAD51,TTK,AAAS,CCNA1,PRC1,KIF23,SYCP2,SPAG5,CUL9,PLCB1,PTTG3P,DNMT3L,WNT4,TEX12,SPICE1,SYCE1L
19_Member	GO Biological Processes	GO:0051785	positive regulation of nuclear division	-2.86145	-0.84486	5/66	1618,1908,3553,23236,54361	DAZL,EDN3,IL1B,PLCB1,WNT4
19_Member	GO Biological Processes	GO:0007143	female meiotic nuclear division	-2.86097	-0.84486	3/31	1618,7272,10388	DAZL,TTK,SYCP2
19_Member	GO Biological Processes	GO:0051783	regulation of nuclear division	-2.57303	-0.70881	8/190	991,1618,1908,3553,7272,23113,23236,54361	CDC20,DAZL,EDN3,IL1B,TTK,CUL9,PLCB1,WNT4
19_Member	GO Biological Processes	GO:0051446	positive regulation of meiotic cell cycle	-2.49975	-0.679118	3/24	1618,23236,54361	DAZL,PLCB1,WNT4
20_Summary	GO Biological Processes	GO:0006820	anion transport	-4.42384	-1.78754	32/632	24,846,1181,1185,1906,2168,2559,2566,3043,3553,4923,5027,5031,6522,6553,6554,7038,7439,8074,8600,8737,8792,9962,10050,11230,26285,30814,51054,84679,89874,159963,206358	ABCA4,CASR,CLCN2,CLCN6,EDN1,FABP1,GABRA6,GABRG2,HBB,IL1B,NTSR1,P2RX7,P2RY6,SLC4A2,SLC9A5,SLC10A1,TG,BEST1,FGF23,TNFSF11,RIPK1,TNFRSF11A,SLC23A2,SLC17A4,PRAF2,CLDN17,PLA2G2E,PLEKHA8P1,SLC9A7,SLC25A21,SLC5A12,SLC36A1
20_Member	GO Biological Processes	GO:0006820	anion transport	-4.42384	-1.78754	32/632	24,846,1181,1185,1906,2168,2559,2566,3043,3553,4923,5027,5031,6522,6553,6554,7038,7439,8074,8600,8737,8792,9962,10050,11230,26285,30814,51054,84679,89874,159963,206358	ABCA4,CASR,CLCN2,CLCN6,EDN1,FABP1,GABRA6,GABRG2,HBB,IL1B,NTSR1,P2RX7,P2RY6,SLC4A2,SLC9A5,SLC10A1,TG,BEST1,FGF23,TNFSF11,RIPK1,TNFRSF11A,SLC23A2,SLC17A4,PRAF2,CLDN17,PLA2G2E,PLEKHA8P1,SLC9A7,SLC25A21,SLC5A12,SLC36A1
20_Member	GO Biological Processes	GO:0098656	anion transmembrane transport	-2.88521	-0.834839	16/289	846,1181,1185,2559,2566,4923,6522,6553,7439,8737,9962,11230,26285,84679,159963,206358	CASR,CLCN2,CLCN6,GABRA6,GABRG2,NTSR1,SLC4A2,SLC9A5,BEST1,RIPK1,SLC23A2,PRAF2,CLDN17,SLC9A7,SLC5A12,SLC36A1
