# Supplementary material for: Activation of CCL21-GPR174/CCR7 on cardiac fibroblasts underlies myocardial ischemia/reperfusion injury
Source: Front Genet. 2022 Sep 9;13:946524. doi: 10.3389/fgene.2022.946524 (PMC9505909; doi:10.3389/fgene.2022.946524)
Supplement: Supplementary file 12 [file Table7.xlsx]

## Sheet: genemania-interactions
Gene 1	Gene 2	Weight	Network group	Network
CNR1	CHRM4	0.0118393	Co-expression	Roth-Zlotnik-2006
GNRH2	NTSR1	0.00353608	Co-expression	Roth-Zlotnik-2006
GNRH2	PPY	0.00261926	Co-expression	Roth-Zlotnik-2006
GRM8	HCRTR2	0.0331233	Co-expression	Roth-Zlotnik-2006
HCRTR1	GNRH2	0.00457462	Co-expression	Roth-Zlotnik-2006
TACR3	GNRH2	0.00301461	Co-expression	Roth-Zlotnik-2006
OPRD1	GNRH2	0.00106874	Co-expression	Roth-Zlotnik-2006
CXCL13	P2RY10	0.00488807	Co-expression	Roth-Zlotnik-2006
CCL21	NTS	0.023141	Co-expression	Roth-Zlotnik-2006
PYY	GNRH2	0.00511375	Co-expression	Roth-Zlotnik-2006
CCR7	NTS	0.00711016	Co-expression	Roth-Zlotnik-2006
CCR7	P2RY10	0.00606008	Co-expression	Roth-Zlotnik-2006
CCR7	CXCL13	0.00545202	Co-expression	Roth-Zlotnik-2006
CCR7	CCL21	0.0123206	Co-expression	Roth-Zlotnik-2006
XCL1	P2RY6	0.0204178	Co-expression	Roth-Zlotnik-2006
MTNR1B	PPY	0.0029185	Co-expression	Roth-Zlotnik-2006
MTNR1B	GNRH2	0.000847022	Co-expression	Roth-Zlotnik-2006
MTNR1B	HCRTR1	0.00529369	Co-expression	Roth-Zlotnik-2006
MTNR1B	PYY	0.00585435	Co-expression	Roth-Zlotnik-2006
GRPR	TAC3	0.0046306	Co-expression	Roth-Zlotnik-2006
SSTR2	CNR1	0.0222096	Co-expression	Roth-Zlotnik-2006
CORT	GNRHR	0.00313337	Co-expression	Smirnov-Cheung-2009
CASR	CORT	0.00316829	Co-expression	Smirnov-Cheung-2009
NMBR	CORT	0.00217168	Co-expression	Smirnov-Cheung-2009
CXCL13	XCR1	0.0165082	Co-expression	Smirnov-Cheung-2009
CCL21	NTSR1	0.0342096	Co-expression	Smirnov-Cheung-2009
CCL21	PPY	0.0202405	Co-expression	Smirnov-Cheung-2009
EDN2	CORT	0.00202999	Co-expression	Smirnov-Cheung-2009
CCR7	CXCL13	0.00694895	Co-expression	Smirnov-Cheung-2009
ACKR4	CORT	0.00277922	Co-expression	Smirnov-Cheung-2009
XCL1	EDN1	0.0104086	Co-expression	Smirnov-Cheung-2009
MTNR1B	CORT	0.00262423	Co-expression	Smirnov-Cheung-2009
CXCR5	CXCL13	0.0258064	Co-expression	Smirnov-Cheung-2009
CXCR5	CCR7	0.00857052	Co-expression	Smirnov-Cheung-2009
NTSR2	OPRD1	0.00921254	Co-expression	Smirnov-Cheung-2009
NTSR2	MTNR1B	0.0120791	Co-expression	Smirnov-Cheung-2009
SSTR2	C5AR1	0.0184511	Co-expression	Smirnov-Cheung-2009
EDNRB	EDN1	0.0140843	Co-expression	Smirnov-Cheung-2009
CNR1	EDN3	0.012182	Co-expression	Bild-Nevins-2006 B
OPRK1	GRM8	0.0117908	Co-expression	Bild-Nevins-2006 B
OPRD1	OPRK1	0.00777249	Co-expression	Bild-Nevins-2006 B
CXCL13	NTS	0.0158379	Co-expression	Bild-Nevins-2006 B
CCL21	P2RY10	0.0129862	Co-expression	Bild-Nevins-2006 B
HCRT	HCRTR2	0.00294303	Co-expression	Bild-Nevins-2006 B
HCRT	PPY	0.00371042	Co-expression	Bild-Nevins-2006 B
PYY	HCRT	0.00381988	Co-expression	Bild-Nevins-2006 B
CCR7	P2RY10	0.00737147	Co-expression	Bild-Nevins-2006 B
CCR7	CCL21	0.00542581	Co-expression	Bild-Nevins-2006 B
MTNR1B	NTSR1	0.00577147	Co-expression	Bild-Nevins-2006 B
MTNR1B	HCRT	0.00346546	Co-expression	Bild-Nevins-2006 B
CXCR5	CCL21	0.0188706	Co-expression	Bild-Nevins-2006 B
CXCR5	CCR7	0.00903074	Co-expression	Bild-Nevins-2006 B
NTSR2	GNRHR	0.00149867	Co-expression	Bild-Nevins-2006 B
NTSR2	NTSR1	0.000968156	Co-expression	Bild-Nevins-2006 B
NTSR2	CASR	0.00348057	Co-expression	Bild-Nevins-2006 B
NTSR2	TACR3	0.00256238	Co-expression	Bild-Nevins-2006 B
NTSR2	OPRD1	0.00146441	Co-expression	Bild-Nevins-2006 B
NTSR2	NPY	0.00139659	Co-expression	Bild-Nevins-2006 B
NTSR2	SST	0.00253853	Co-expression	Bild-Nevins-2006 B
NTSR2	MTNR1B	0.00299654	Co-expression	Bild-Nevins-2006 B
SSTR2	HCRT	0.00324921	Co-expression	Bild-Nevins-2006 B
PPY	HCRTR2	0.0236461	Co-expression	Wu-Garvey-2007
HCRTR1	NTSR1	0.00304594	Co-expression	Wu-Garvey-2007
OPRK1	NTSR1	0.00662719	Co-expression	Wu-Garvey-2007
OPRK1	HCRTR1	0.0048612	Co-expression	Wu-Garvey-2007
CCL21	HCRTR1	0.00473658	Co-expression	Wu-Garvey-2007
CCL21	TACR3	0.0108899	Co-expression	Wu-Garvey-2007
GNRH1	CXCL13	0.00911879	Co-expression	Wu-Garvey-2007
HCRT	NTSR1	0.00573483	Co-expression	Wu-Garvey-2007
HCRT	HCRTR2	0.0128986	Co-expression	Wu-Garvey-2007
HCRT	HCRTR1	0.00430626	Co-expression	Wu-Garvey-2007
CCR7	EDN3	0.00880738	Co-expression	Wu-Garvey-2007
GRPR	NTSR1	0.00401017	Co-expression	Wu-Garvey-2007
SORT1	CCR7	0.00507524	Co-expression	Wu-Garvey-2007
P2RY10	NTSR1	0.0188895	Co-expression	Mallon-McKay-2013
HCRTR1	XCR1	0.00587517	Co-expression	Mallon-McKay-2013
HCRTR1	PPY	0.00920213	Co-expression	Mallon-McKay-2013
OPRD1	PPY	0.0151026	Co-expression	Mallon-McKay-2013
CXCL13	NPY1R	0.0149538	Co-expression	Mallon-McKay-2013
PYY	MTNR1A	0.0134494	Co-expression	Mallon-McKay-2013
CCR7	P2RY6	0.00820718	Co-expression	Mallon-McKay-2013
NPY4R	XCR1	0.00860651	Co-expression	Mallon-McKay-2013
XCL1	CXCL13	0.0142711	Co-expression	Mallon-McKay-2013
XCL1	XCL2	0.0671775	Co-expression	Mallon-McKay-2013
CXCR5	P2RY10	0.0163902	Co-expression	Mallon-McKay-2013
CXCR5	CXCL13	0.0142996	Co-expression	Mallon-McKay-2013
EDNRB	P2RY6	0.0104209	Co-expression	Mallon-McKay-2013
EDN1	NPY1R	0.0162769	Co-expression	Alizadeh-Staudt-2000
CCL21	NPY1R	0.0159732	Co-expression	Alizadeh-Staudt-2000
GNRH2	CASR	0.0095152	Co-expression	Rieger-Chu-2004
GNRH2	PPY	0.00633964	Co-expression	Rieger-Chu-2004
HCRTR1	GNRH2	0.00589438	Co-expression	Rieger-Chu-2004
NMBR	NTS	0.0122366	Co-expression	Rieger-Chu-2004
CXCL13	HCRTR1	0.0101	Co-expression	Rieger-Chu-2004
EDN2	CASR	0.0100131	Co-expression	Rieger-Chu-2004
EDN2	PPY	0.00630331	Co-expression	Rieger-Chu-2004
EDN2	GNRH2	0.00412209	Co-expression	Rieger-Chu-2004
XCL1	NTSR1	0.00563251	Co-expression	Rieger-Chu-2004
NTSR2	OPRK1	0.00377767	Co-expression	Rieger-Chu-2004
SSTR2	NPY1R	0.0151434	Co-expression	Rieger-Chu-2004
SSTR2	NPY	0.016827	Co-expression	Rieger-Chu-2004
PPY	XCR1	0.00582291	Co-expression	Innocenti-Brown-2011
TACR3	CHRM4	0.0247225	Co-expression	Innocenti-Brown-2011
OPRD1	PPY	0.0149493	Co-expression	Innocenti-Brown-2011
PYY	OPRD1	0.0155353	Co-expression	Innocenti-Brown-2011
NPY4R	XCR1	0.00418923	Co-expression	Innocenti-Brown-2011
NPY4R	GNRH2	0.0110571	Co-expression	Innocenti-Brown-2011
NPY4R	HCRTR1	0.00677961	Co-expression	Innocenti-Brown-2011
XCL1	NTS	0.0142895	Co-expression	Innocenti-Brown-2011
XCL1	CCR7	0.0124364	Co-expression	Innocenti-Brown-2011
XCL1	XCL2	0.0181424	Co-expression	Innocenti-Brown-2011
MTNR1B	CHRM4	0.0145767	Co-expression	Innocenti-Brown-2011
CXCR5	XCR1	0.00726537	Co-expression	Innocenti-Brown-2011
GNRH2	CASR	0.0136573	Co-expression	Wang-Maris-2006
CCL21	NTS	0.015318	Co-expression	Wang-Maris-2006
EDN2	CASR	0.011418	Co-expression	Wang-Maris-2006
CCR7	CCL21	0.0154715	Co-expression	Wang-Maris-2006
XCL2	P2RY10	0.0102701	Co-expression	Wang-Maris-2006
MTNR1B	NMBR	0.0147641	Co-expression	Wang-Maris-2006
GRPR	P2RY6	0.012084	Co-expression	Wang-Maris-2006
PPY	NTS	0.0113165	Co-expression	Wang-Cheung-2015
PPY	P2RY10	0.010355	Co-expression	Wang-Cheung-2015
NPY	GRM8	0.0170871	Co-expression	Wang-Cheung-2015
NTSR2	TACR3	0.0127776	Co-expression	Wang-Cheung-2015
CXCL13	HCRTR2	0.0117894	Co-expression	Chen-Brown-2002
GNRH1	GRM8	0.0245639	Co-expression	Chen-Brown-2002
EDNRB	CASR	0.0109781	Co-expression	Chen-Brown-2002
HCRTR2	CHRM4	0.0135275	Co-localization	Schadt-Shoemaker-2004
OPRK1	CHRM4	0.0115337	Co-localization	Schadt-Shoemaker-2004
OPRK1	HCRTR2	0.0111996	Co-localization	Schadt-Shoemaker-2004
OPRK1	GRM8	0.0148576	Co-localization	Schadt-Shoemaker-2004
SSTR2	HCRTR2	0.00643444	Co-localization	Schadt-Shoemaker-2004
SSTR2	GRM8	0.00973945	Co-localization	Schadt-Shoemaker-2004
SSTR2	OPRK1	0.00671254	Co-localization	Schadt-Shoemaker-2004
SSTR2	SST	0.0070609	Co-localization	Schadt-Shoemaker-2004
HCRTR2	GNRHR	0.0108277	Co-localization	Johnson-Shoemaker-2003
GNRH2	GNRHR	0.0107409	Co-localization	Johnson-Shoemaker-2003
HCRTR1	GNRHR	0.011118	Co-localization	Johnson-Shoemaker-2003
GNRH1	GNRHR	0.0132229	Co-localization	Johnson-Shoemaker-2003
ACKR4	PPY	0.011164	Co-localization	Johnson-Shoemaker-2003
XCL2	P2RY6	0.0147659	Co-localization	Johnson-Shoemaker-2003
SST	PPY	0.0173473	Co-localization	Johnson-Shoemaker-2003
SST	NMBR	0.0167892	Co-localization	Johnson-Shoemaker-2003
XCL1	P2RY6	0.0224221	Co-localization	Johnson-Shoemaker-2003
XCL1	XCL2	0.0157789	Co-localization	Johnson-Shoemaker-2003
CXCR5	PYY	0.0103457	Co-localization	Johnson-Shoemaker-2003
XCR1	NTSR1	0.00396005	Genetic Interactions	Lin-Smith-2010
PPY	GNRHR	0.000705926	Genetic Interactions	Lin-Smith-2010
GRM8	HCRTR2	0.00125754	Genetic Interactions	Lin-Smith-2010
HCRTR1	CNR1	0.00255381	Genetic Interactions	Lin-Smith-2010
TACR3	NTS	0.000842528	Genetic Interactions	Lin-Smith-2010
TACR3	PPY	0.000388314	Genetic Interactions	Lin-Smith-2010
TACR3	EDN1	0.000640071	Genetic Interactions	Lin-Smith-2010
OPRD1	CHRM4	0.00268744	Genetic Interactions	Lin-Smith-2010
OPRD1	NTSR1	0.00120336	Genetic Interactions	Lin-Smith-2010
OPRD1	XCR1	0.0017789	Genetic Interactions	Lin-Smith-2010
OPRD1	HCRTR2	0.000662472	Genetic Interactions	Lin-Smith-2010
CXCL13	EDN3	0.000763408	Genetic Interactions	Lin-Smith-2010
EDN2	CXCL13	0.000594208	Genetic Interactions	Lin-Smith-2010
PYY	TACR3	0.00121342	Genetic Interactions	Lin-Smith-2010
NPY	P2RY6	0.0027855	Genetic Interactions	Lin-Smith-2010
SST	CNR1	0.00139119	Genetic Interactions	Lin-Smith-2010
SST	OPRD1	0.00134036	Genetic Interactions	Lin-Smith-2010
TAC3	NPY1R	0.00235084	Genetic Interactions	Lin-Smith-2010
NPY4R	P2RY6	0.00493891	Genetic Interactions	Lin-Smith-2010
XCL1	EDN1	0.00180494	Genetic Interactions	Lin-Smith-2010
CXCR5	CNR1	0.000606429	Genetic Interactions	Lin-Smith-2010
CXCR5	PPY	0.000725135	Genetic Interactions	Lin-Smith-2010
CXCR5	OPRD1	0.000584272	Genetic Interactions	Lin-Smith-2010
GRPR	XCL1	0.00270587	Genetic Interactions	Lin-Smith-2010
GRPR	MTNR1B	0.002979	Genetic Interactions	Lin-Smith-2010
EDNRB	GNRHR	0.000457939	Genetic Interactions	Lin-Smith-2010
EDNRB	XCR1	0.0014322	Genetic Interactions	Lin-Smith-2010
EDNRB	CASR	0.000766127	Genetic Interactions	Lin-Smith-2010
EDNRB	OPRK1	0.000513469	Genetic Interactions	Lin-Smith-2010
EDNRB	TACR3	0.000251902	Genetic Interactions	Lin-Smith-2010
EDNRB	OPRD1	0.000435211	Genetic Interactions	Lin-Smith-2010
NTSR1	NTS	0.383334	Pathway	Wu-Stein-2010
PPY	NPY1R	0.336696	Pathway	Wu-Stein-2010
GNRH2	GNRHR	0.426749	Pathway	Wu-Stein-2010
CCL21	C5AR1	0.040434	Pathway	Wu-Stein-2010
GNRH1	GNRHR	0.0876672	Pathway	Wu-Stein-2010
HCRT	HCRTR2	0.707107	Pathway	Wu-Stein-2010
HCRT	HCRTR1	0.707107	Pathway	Wu-Stein-2010
PYY	NPY1R	0.336696	Pathway	Wu-Stein-2010
NPY	NPY1R	0.184669	Pathway	Wu-Stein-2010
CCR7	CCL21	0.0402528	Pathway	Wu-Stein-2010
XCL2	XCR1	0.707107	Pathway	Wu-Stein-2010
TAC3	TACR3	0.785116	Pathway	Wu-Stein-2010
NPY4R	PPY	0.157491	Pathway	Wu-Stein-2010
NPY4R	PYY	0.157491	Pathway	Wu-Stein-2010
NPY4R	NPY	0.0863793	Pathway	Wu-Stein-2010
XCL1	XCR1	0.707107	Pathway	Wu-Stein-2010
NTSR2	NTS	0.702276	Pathway	Wu-Stein-2010
SSTR2	SST	0.0498404	Pathway	Wu-Stein-2010
EDNRB	EDN3	0.13515	Pathway	Wu-Stein-2010
EDNRB	EDN1	0.0274046	Pathway	Wu-Stein-2010
EDNRB	EDN2	0.13515	Pathway	Wu-Stein-2010
NTSR1	NTS	1	Physical Interactions	IREF-DIP
CCR7	CCL21	0.505575	Physical Interactions	IREF-DIP
ACKR4	CXCL13	0.258175	Physical Interactions	IREF-DIP
ACKR4	CCL21	0.23945	Physical Interactions	IREF-DIP
CXCR5	CXCL13	0.385718	Physical Interactions	IREF-DIP
NTSR1	NTS	0.825365	Physical Interactions	IREF-BIOGRID
NPY	NPY1R	0.445837	Physical Interactions	IREF-BIOGRID
SSTR2	CORT	0.204816	Physical Interactions	IREF-BIOGRID
EDNRB	EDN3	0.799886	Physical Interactions	IREF-BIOGRID
NTSR1	NTS	1	Physical Interactions	IREF-INTACT
PYY	NPY1R	0.276018	Physical Interactions	IREF-INTACT
CCR7	CCL21	0.490544	Physical Interactions	IREF-INTACT
TAC3	TACR3	0.685569	Physical Interactions	IREF-INTACT
MTNR1B	MTNR1A	0.815358	Physical Interactions	IREF-INTACT
EDNRB	EDN1	0.655518	Physical Interactions	IREF-INTACT
NTSR1	NTS	0.807435	Physical Interactions	IREF-SMALL-SCALE-STUDIES
HCRTR1	CNR1	0.287364	Physical Interactions	IREF-SMALL-SCALE-STUDIES
OPRD1	OPRK1	0.0506396	Physical Interactions	IREF-SMALL-SCALE-STUDIES
CCL21	CXCL13	0.155305	Physical Interactions	IREF-SMALL-SCALE-STUDIES
GNRH1	GNRHR	0.709476	Physical Interactions	IREF-SMALL-SCALE-STUDIES
HCRT	HCRTR2	0.407481	Physical Interactions	IREF-SMALL-SCALE-STUDIES
HCRT	HCRTR1	0.361196	Physical Interactions	IREF-SMALL-SCALE-STUDIES
PYY	NPY1R	0.181943	Physical Interactions	IREF-SMALL-SCALE-STUDIES
NPY	NPY1R	0.305548	Physical Interactions	IREF-SMALL-SCALE-STUDIES
CCR7	CCL21	0.190218	Physical Interactions	IREF-SMALL-SCALE-STUDIES
ACKR4	CXCL13	0.121609	Physical Interactions	IREF-SMALL-SCALE-STUDIES
ACKR4	CCL21	0.120054	Physical Interactions	IREF-SMALL-SCALE-STUDIES
XCL2	XCR1	0.765367	Physical Interactions	IREF-SMALL-SCALE-STUDIES
TAC3	TACR3	0.336444	Physical Interactions	IREF-SMALL-SCALE-STUDIES
NPY4R	PPY	0.851885	Physical Interactions	IREF-SMALL-SCALE-STUDIES
NPY4R	PYY	0.229358	Physical Interactions	IREF-SMALL-SCALE-STUDIES
XCL1	XCR1	0.568232	Physical Interactions	IREF-SMALL-SCALE-STUDIES
MTNR1B	MTNR1A	0.0359045	Physical Interactions	IREF-SMALL-SCALE-STUDIES
CXCR5	CXCL13	0.110719	Physical Interactions	IREF-SMALL-SCALE-STUDIES
SSTR2	CORT	0.11888	Physical Interactions	IREF-SMALL-SCALE-STUDIES
SSTR2	SST	0.158198	Physical Interactions	IREF-SMALL-SCALE-STUDIES
EDNRB	EDN3	0.189669	Physical Interactions	IREF-SMALL-SCALE-STUDIES
EDNRB	EDN1	0.156285	Physical Interactions	IREF-SMALL-SCALE-STUDIES
HCRTR1	CNR1	0.515834	Predicted	Wu-Stein-2010
OPRD1	OPRK1	0.466264	Predicted	Wu-Stein-2010
CCL21	CXCL13	0.163655	Predicted	Wu-Stein-2010
CCR7	P2RY10	0.182979	Predicted	Wu-Stein-2010
ACKR4	CXCL13	0.101824	Predicted	Wu-Stein-2010
ACKR4	CCL21	0.126897	Predicted	Wu-Stein-2010
NPY4R	CNR1	0.515834	Predicted	Wu-Stein-2010
MTNR1B	MTNR1A	0.821867	Predicted	Wu-Stein-2010
CXCR5	CXCL13	0.162686	Predicted	Wu-Stein-2010
CXCR5	CCR7	0.179967	Predicted	Wu-Stein-2010
GRPR	NMBR	0.665455	Predicted	Wu-Stein-2010
SORT1	NTS	0.866025	Predicted	Wu-Stein-2010
SSTR2	CORT	0.511409	Predicted	Wu-Stein-2010
CNR1	CHRM4	0.00347793	Shared protein domains	PFAM
GNRHR	CHRM4	0.00347793	Shared protein domains	PFAM
GNRHR	CNR1	0.00354377	Shared protein domains	PFAM
NTSR1	CHRM4	0.00347793	Shared protein domains	PFAM
NTSR1	CNR1	0.00354377	Shared protein domains	PFAM
NTSR1	GNRHR	0.00354377	Shared protein domains	PFAM
XCR1	CHRM4	0.00347793	Shared protein domains	PFAM
XCR1	CNR1	0.00354377	Shared protein domains	PFAM
XCR1	GNRHR	0.00354377	Shared protein domains	PFAM
XCR1	NTSR1	0.00354377	Shared protein domains	PFAM
C5AR1	CHRM4	0.00347793	Shared protein domains	PFAM
C5AR1	CNR1	0.00354377	Shared protein domains	PFAM
C5AR1	GNRHR	0.00354377	Shared protein domains	PFAM
C5AR1	NTSR1	0.00354377	Shared protein domains	PFAM
C5AR1	XCR1	0.00354377	Shared protein domains	PFAM
NPY1R	CHRM4	0.00347793	Shared protein domains	PFAM
NPY1R	CNR1	0.00354377	Shared protein domains	PFAM
NPY1R	GNRHR	0.00354377	Shared protein domains	PFAM
NPY1R	NTSR1	0.00354377	Shared protein domains	PFAM
NPY1R	XCR1	0.00354377	Shared protein domains	PFAM
NPY1R	C5AR1	0.00354377	Shared protein domains	PFAM
P2RY10	CHRM4	0.00347793	Shared protein domains	PFAM
P2RY10	CNR1	0.00354377	Shared protein domains	PFAM
P2RY10	GNRHR	0.00354377	Shared protein domains	PFAM
P2RY10	NTSR1	0.00354377	Shared protein domains	PFAM
P2RY10	XCR1	0.00354377	Shared protein domains	PFAM
P2RY10	C5AR1	0.00354377	Shared protein domains	PFAM
P2RY10	NPY1R	0.00354377	Shared protein domains	PFAM
HCRTR2	CHRM4	0.00358989	Shared protein domains	PFAM
HCRTR2	CNR1	0.00365786	Shared protein domains	PFAM
HCRTR2	GNRHR	0.00365786	Shared protein domains	PFAM
HCRTR2	NTSR1	0.00365786	Shared protein domains	PFAM
HCRTR2	XCR1	0.00365786	Shared protein domains	PFAM
HCRTR2	C5AR1	0.00365786	Shared protein domains	PFAM
HCRTR2	NPY1R	0.00365786	Shared protein domains	PFAM
HCRTR2	P2RY10	0.00365786	Shared protein domains	PFAM
MTNR1A	CHRM4	0.00347793	Shared protein domains	PFAM
MTNR1A	CNR1	0.00354377	Shared protein domains	PFAM
MTNR1A	GNRHR	0.00354377	Shared protein domains	PFAM
MTNR1A	NTSR1	0.00354377	Shared protein domains	PFAM
MTNR1A	XCR1	0.00354377	Shared protein domains	PFAM
MTNR1A	C5AR1	0.00354377	Shared protein domains	PFAM
MTNR1A	NPY1R	0.00354377	Shared protein domains	PFAM
MTNR1A	P2RY10	0.00354377	Shared protein domains	PFAM
MTNR1A	HCRTR2	0.00365786	Shared protein domains	PFAM
P2RY6	CHRM4	0.00347793	Shared protein domains	PFAM
P2RY6	CNR1	0.00354377	Shared protein domains	PFAM
P2RY6	GNRHR	0.00354377	Shared protein domains	PFAM
P2RY6	NTSR1	0.00354377	Shared protein domains	PFAM
P2RY6	XCR1	0.00354377	Shared protein domains	PFAM
P2RY6	C5AR1	0.00354377	Shared protein domains	PFAM
P2RY6	NPY1R	0.00354377	Shared protein domains	PFAM
P2RY6	P2RY10	0.00354377	Shared protein domains	PFAM
P2RY6	HCRTR2	0.00365786	Shared protein domains	PFAM
P2RY6	MTNR1A	0.00354377	Shared protein domains	PFAM
GRM8	CASR	0.042902	Shared protein domains	PFAM
HCRTR1	CHRM4	0.00347793	Shared protein domains	PFAM
HCRTR1	CNR1	0.00354377	Shared protein domains	PFAM
HCRTR1	GNRHR	0.00354377	Shared protein domains	PFAM
HCRTR1	NTSR1	0.00354377	Shared protein domains	PFAM
HCRTR1	XCR1	0.00354377	Shared protein domains	PFAM
HCRTR1	C5AR1	0.00354377	Shared protein domains	PFAM
HCRTR1	NPY1R	0.00354377	Shared protein domains	PFAM
HCRTR1	P2RY10	0.00354377	Shared protein domains	PFAM
HCRTR1	HCRTR2	0.00365786	Shared protein domains	PFAM
HCRTR1	MTNR1A	0.00354377	Shared protein domains	PFAM
HCRTR1	P2RY6	0.00354377	Shared protein domains	PFAM
EDN1	EDN3	0.5	Shared protein domains	PFAM
NMBR	CHRM4	0.00347793	Shared protein domains	PFAM
NMBR	CNR1	0.00354377	Shared protein domains	PFAM
NMBR	GNRHR	0.00354377	Shared protein domains	PFAM
NMBR	NTSR1	0.00354377	Shared protein domains	PFAM
NMBR	XCR1	0.00354377	Shared protein domains	PFAM
NMBR	C5AR1	0.00354377	Shared protein domains	PFAM
NMBR	NPY1R	0.00354377	Shared protein domains	PFAM
NMBR	P2RY10	0.00354377	Shared protein domains	PFAM
NMBR	HCRTR2	0.00365786	Shared protein domains	PFAM
NMBR	MTNR1A	0.00354377	Shared protein domains	PFAM
NMBR	P2RY6	0.00354377	Shared protein domains	PFAM
NMBR	HCRTR1	0.00354377	Shared protein domains	PFAM
OPRK1	CHRM4	0.00347793	Shared protein domains	PFAM
OPRK1	CNR1	0.00354377	Shared protein domains	PFAM
OPRK1	GNRHR	0.00354377	Shared protein domains	PFAM
OPRK1	NTSR1	0.00354377	Shared protein domains	PFAM
OPRK1	XCR1	0.00354377	Shared protein domains	PFAM
OPRK1	C5AR1	0.00354377	Shared protein domains	PFAM
OPRK1	NPY1R	0.00354377	Shared protein domains	PFAM
OPRK1	P2RY10	0.00354377	Shared protein domains	PFAM
OPRK1	HCRTR2	0.00365786	Shared protein domains	PFAM
OPRK1	MTNR1A	0.00354377	Shared protein domains	PFAM
OPRK1	P2RY6	0.00354377	Shared protein domains	PFAM
OPRK1	HCRTR1	0.00354377	Shared protein domains	PFAM
OPRK1	NMBR	0.00354377	Shared protein domains	PFAM
TACR3	CHRM4	0.00347793	Shared protein domains	PFAM
TACR3	CNR1	0.00354377	Shared protein domains	PFAM
TACR3	GNRHR	0.00354377	Shared protein domains	PFAM
TACR3	NTSR1	0.00354377	Shared protein domains	PFAM
TACR3	XCR1	0.00354377	Shared protein domains	PFAM
TACR3	C5AR1	0.00354377	Shared protein domains	PFAM
TACR3	NPY1R	0.00354377	Shared protein domains	PFAM
TACR3	P2RY10	0.00354377	Shared protein domains	PFAM
TACR3	HCRTR2	0.00365786	Shared protein domains	PFAM
TACR3	MTNR1A	0.00354377	Shared protein domains	PFAM
TACR3	P2RY6	0.00354377	Shared protein domains	PFAM
TACR3	HCRTR1	0.00354377	Shared protein domains	PFAM
TACR3	NMBR	0.00354377	Shared protein domains	PFAM
TACR3	OPRK1	0.00354377	Shared protein domains	PFAM
OPRD1	CHRM4	0.00347793	Shared protein domains	PFAM
OPRD1	CNR1	0.00354377	Shared protein domains	PFAM
OPRD1	GNRHR	0.00354377	Shared protein domains	PFAM
OPRD1	NTSR1	0.00354377	Shared protein domains	PFAM
OPRD1	XCR1	0.00354377	Shared protein domains	PFAM
OPRD1	C5AR1	0.00354377	Shared protein domains	PFAM
OPRD1	NPY1R	0.00354377	Shared protein domains	PFAM
OPRD1	P2RY10	0.00354377	Shared protein domains	PFAM
OPRD1	HCRTR2	0.00365786	Shared protein domains	PFAM
OPRD1	MTNR1A	0.00354377	Shared protein domains	PFAM
OPRD1	P2RY6	0.00354377	Shared protein domains	PFAM
OPRD1	HCRTR1	0.00354377	Shared protein domains	PFAM
OPRD1	NMBR	0.00354377	Shared protein domains	PFAM
OPRD1	OPRK1	0.00354377	Shared protein domains	PFAM
OPRD1	TACR3	0.00354377	Shared protein domains	PFAM
CCL21	CXCL13	0.0222222	Shared protein domains	PFAM
GNRH1	GNRH2	1	Shared protein domains	PFAM
EDN2	EDN3	0.5	Shared protein domains	PFAM
EDN2	EDN1	0.5	Shared protein domains	PFAM
PYY	PPY	0.5	Shared protein domains	PFAM
NPY	PPY	0.5	Shared protein domains	PFAM
NPY	PYY	0.5	Shared protein domains	PFAM
CCR7	CHRM4	0.00340061	Shared protein domains	PFAM
CCR7	CNR1	0.00346499	Shared protein domains	PFAM
CCR7	GNRHR	0.00346499	Shared protein domains	PFAM
CCR7	NTSR1	0.00346499	Shared protein domains	PFAM
CCR7	XCR1	0.00346499	Shared protein domains	PFAM
CCR7	C5AR1	0.00346499	Shared protein domains	PFAM
CCR7	NPY1R	0.00346499	Shared protein domains	PFAM
CCR7	P2RY10	0.00346499	Shared protein domains	PFAM
CCR7	HCRTR2	0.00357655	Shared protein domains	PFAM
CCR7	MTNR1A	0.00346499	Shared protein domains	PFAM
CCR7	P2RY6	0.00346499	Shared protein domains	PFAM
CCR7	HCRTR1	0.00346499	Shared protein domains	PFAM
CCR7	NMBR	0.00346499	Shared protein domains	PFAM
CCR7	OPRK1	0.00346499	Shared protein domains	PFAM
CCR7	TACR3	0.00346499	Shared protein domains	PFAM
CCR7	OPRD1	0.00346499	Shared protein domains	PFAM
ACKR4	CHRM4	0.00347793	Shared protein domains	PFAM
ACKR4	CNR1	0.00354377	Shared protein domains	PFAM
ACKR4	GNRHR	0.00354377	Shared protein domains	PFAM
ACKR4	NTSR1	0.00354377	Shared protein domains	PFAM
ACKR4	XCR1	0.00354377	Shared protein domains	PFAM
ACKR4	C5AR1	0.00354377	Shared protein domains	PFAM
ACKR4	NPY1R	0.00354377	Shared protein domains	PFAM
ACKR4	P2RY10	0.00354377	Shared protein domains	PFAM
ACKR4	HCRTR2	0.00365786	Shared protein domains	PFAM
ACKR4	MTNR1A	0.00354377	Shared protein domains	PFAM
ACKR4	P2RY6	0.00354377	Shared protein domains	PFAM
ACKR4	HCRTR1	0.00354377	Shared protein domains	PFAM
ACKR4	NMBR	0.00354377	Shared protein domains	PFAM
ACKR4	OPRK1	0.00354377	Shared protein domains	PFAM
ACKR4	TACR3	0.00354377	Shared protein domains	PFAM
ACKR4	OPRD1	0.00354377	Shared protein domains	PFAM
ACKR4	CCR7	0.00346499	Shared protein domains	PFAM
XCL2	CXCL13	0.0222222	Shared protein domains	PFAM
XCL2	CCL21	0.0222222	Shared protein domains	PFAM
SST	CORT	0.554337	Shared protein domains	PFAM
NPY4R	CHRM4	0.00347793	Shared protein domains	PFAM
NPY4R	CNR1	0.00354377	Shared protein domains	PFAM
NPY4R	GNRHR	0.00354377	Shared protein domains	PFAM
NPY4R	NTSR1	0.00354377	Shared protein domains	PFAM
NPY4R	XCR1	0.00354377	Shared protein domains	PFAM
NPY4R	C5AR1	0.00354377	Shared protein domains	PFAM
NPY4R	NPY1R	0.00354377	Shared protein domains	PFAM
NPY4R	P2RY10	0.00354377	Shared protein domains	PFAM
NPY4R	HCRTR2	0.00365786	Shared protein domains	PFAM
NPY4R	MTNR1A	0.00354377	Shared protein domains	PFAM
NPY4R	P2RY6	0.00354377	Shared protein domains	PFAM
NPY4R	HCRTR1	0.00354377	Shared protein domains	PFAM
NPY4R	NMBR	0.00354377	Shared protein domains	PFAM
NPY4R	OPRK1	0.00354377	Shared protein domains	PFAM
NPY4R	TACR3	0.00354377	Shared protein domains	PFAM
NPY4R	OPRD1	0.00354377	Shared protein domains	PFAM
NPY4R	CCR7	0.00346499	Shared protein domains	PFAM
NPY4R	ACKR4	0.00354377	Shared protein domains	PFAM
XCL1	CXCL13	0.0222222	Shared protein domains	PFAM
XCL1	CCL21	0.0222222	Shared protein domains	PFAM
XCL1	XCL2	0.0222222	Shared protein domains	PFAM
MTNR1B	CHRM4	0.00347793	Shared protein domains	PFAM
MTNR1B	CNR1	0.00354377	Shared protein domains	PFAM
MTNR1B	GNRHR	0.00354377	Shared protein domains	PFAM
MTNR1B	NTSR1	0.00354377	Shared protein domains	PFAM
MTNR1B	XCR1	0.00354377	Shared protein domains	PFAM
MTNR1B	C5AR1	0.00354377	Shared protein domains	PFAM
MTNR1B	NPY1R	0.00354377	Shared protein domains	PFAM
MTNR1B	P2RY10	0.00354377	Shared protein domains	PFAM
MTNR1B	HCRTR2	0.00365786	Shared protein domains	PFAM
MTNR1B	MTNR1A	0.00354377	Shared protein domains	PFAM
MTNR1B	P2RY6	0.00354377	Shared protein domains	PFAM
MTNR1B	HCRTR1	0.00354377	Shared protein domains	PFAM
MTNR1B	NMBR	0.00354377	Shared protein domains	PFAM
MTNR1B	OPRK1	0.00354377	Shared protein domains	PFAM
MTNR1B	TACR3	0.00354377	Shared protein domains	PFAM
MTNR1B	OPRD1	0.00354377	Shared protein domains	PFAM
MTNR1B	CCR7	0.00346499	Shared protein domains	PFAM
MTNR1B	ACKR4	0.00354377	Shared protein domains	PFAM
MTNR1B	NPY4R	0.00354377	Shared protein domains	PFAM
CXCR5	CHRM4	0.00347793	Shared protein domains	PFAM
CXCR5	CNR1	0.00354377	Shared protein domains	PFAM
CXCR5	GNRHR	0.00354377	Shared protein domains	PFAM
CXCR5	NTSR1	0.00354377	Shared protein domains	PFAM
CXCR5	XCR1	0.00354377	Shared protein domains	PFAM
CXCR5	C5AR1	0.00354377	Shared protein domains	PFAM
CXCR5	NPY1R	0.00354377	Shared protein domains	PFAM
CXCR5	P2RY10	0.00354377	Shared protein domains	PFAM
CXCR5	HCRTR2	0.00365786	Shared protein domains	PFAM
CXCR5	MTNR1A	0.00354377	Shared protein domains	PFAM
CXCR5	P2RY6	0.00354377	Shared protein domains	PFAM
CXCR5	HCRTR1	0.00354377	Shared protein domains	PFAM
CXCR5	NMBR	0.00354377	Shared protein domains	PFAM
CXCR5	OPRK1	0.00354377	Shared protein domains	PFAM
CXCR5	TACR3	0.00354377	Shared protein domains	PFAM
CXCR5	OPRD1	0.00354377	Shared protein domains	PFAM
CXCR5	CCR7	0.00346499	Shared protein domains	PFAM
CXCR5	ACKR4	0.00354377	Shared protein domains	PFAM
CXCR5	NPY4R	0.00354377	Shared protein domains	PFAM
CXCR5	MTNR1B	0.00354377	Shared protein domains	PFAM
NTSR2	CHRM4	0.00347793	Shared protein domains	PFAM
NTSR2	CNR1	0.00354377	Shared protein domains	PFAM
NTSR2	GNRHR	0.00354377	Shared protein domains	PFAM
NTSR2	NTSR1	0.00354377	Shared protein domains	PFAM
NTSR2	XCR1	0.00354377	Shared protein domains	PFAM
NTSR2	C5AR1	0.00354377	Shared protein domains	PFAM
NTSR2	NPY1R	0.00354377	Shared protein domains	PFAM
NTSR2	P2RY10	0.00354377	Shared protein domains	PFAM
NTSR2	HCRTR2	0.00365786	Shared protein domains	PFAM
NTSR2	MTNR1A	0.00354377	Shared protein domains	PFAM
NTSR2	P2RY6	0.00354377	Shared protein domains	PFAM
NTSR2	HCRTR1	0.00354377	Shared protein domains	PFAM
NTSR2	NMBR	0.00354377	Shared protein domains	PFAM
NTSR2	OPRK1	0.00354377	Shared protein domains	PFAM
NTSR2	TACR3	0.00354377	Shared protein domains	PFAM
NTSR2	OPRD1	0.00354377	Shared protein domains	PFAM
NTSR2	CCR7	0.00346499	Shared protein domains	PFAM
NTSR2	ACKR4	0.00354377	Shared protein domains	PFAM
NTSR2	NPY4R	0.00354377	Shared protein domains	PFAM
NTSR2	MTNR1B	0.00354377	Shared protein domains	PFAM
NTSR2	CXCR5	0.00354377	Shared protein domains	PFAM
APITD1-CORT	CORT	0.357893	Shared protein domains	PFAM
APITD1-CORT	SST	0.357893	Shared protein domains	PFAM
GRPR	CHRM4	0.00344839	Shared protein domains	PFAM
GRPR	CNR1	0.00351368	Shared protein domains	PFAM
GRPR	GNRHR	0.00351368	Shared protein domains	PFAM
GRPR	NTSR1	0.00351368	Shared protein domains	PFAM
GRPR	XCR1	0.00351368	Shared protein domains	PFAM
GRPR	C5AR1	0.00351368	Shared protein domains	PFAM
GRPR	NPY1R	0.00351368	Shared protein domains	PFAM
GRPR	P2RY10	0.00351368	Shared protein domains	PFAM
GRPR	HCRTR2	0.0036268	Shared protein domains	PFAM
GRPR	MTNR1A	0.00351368	Shared protein domains	PFAM
GRPR	P2RY6	0.00351368	Shared protein domains	PFAM
GRPR	HCRTR1	0.00351368	Shared protein domains	PFAM
GRPR	NMBR	0.00351368	Shared protein domains	PFAM
GRPR	OPRK1	0.00351368	Shared protein domains	PFAM
GRPR	TACR3	0.00351368	Shared protein domains	PFAM
GRPR	OPRD1	0.00351368	Shared protein domains	PFAM
GRPR	CCR7	0.00343557	Shared protein domains	PFAM
GRPR	ACKR4	0.00351368	Shared protein domains	PFAM
GRPR	NPY4R	0.00351368	Shared protein domains	PFAM
GRPR	MTNR1B	0.00351368	Shared protein domains	PFAM
GRPR	CXCR5	0.00351368	Shared protein domains	PFAM
GRPR	NTSR2	0.00351368	Shared protein domains	PFAM
SSTR2	CHRM4	0.0034371	Shared protein domains	PFAM
SSTR2	CNR1	0.00350218	Shared protein domains	PFAM
SSTR2	GNRHR	0.00350218	Shared protein domains	PFAM
SSTR2	NTSR1	0.00350218	Shared protein domains	PFAM
SSTR2	XCR1	0.00350218	Shared protein domains	PFAM
SSTR2	C5AR1	0.00350218	Shared protein domains	PFAM
SSTR2	NPY1R	0.00350218	Shared protein domains	PFAM
SSTR2	P2RY10	0.00350218	Shared protein domains	PFAM
SSTR2	HCRTR2	0.00361493	Shared protein domains	PFAM
SSTR2	MTNR1A	0.00350218	Shared protein domains	PFAM
SSTR2	P2RY6	0.00350218	Shared protein domains	PFAM
SSTR2	HCRTR1	0.00350218	Shared protein domains	PFAM
SSTR2	NMBR	0.00350218	Shared protein domains	PFAM
SSTR2	OPRK1	0.00350218	Shared protein domains	PFAM
SSTR2	TACR3	0.00350218	Shared protein domains	PFAM
SSTR2	OPRD1	0.00350218	Shared protein domains	PFAM
SSTR2	CCR7	0.00342433	Shared protein domains	PFAM
SSTR2	ACKR4	0.00350218	Shared protein domains	PFAM
SSTR2	NPY4R	0.00350218	Shared protein domains	PFAM
SSTR2	MTNR1B	0.00350218	Shared protein domains	PFAM
SSTR2	CXCR5	0.00350218	Shared protein domains	PFAM
SSTR2	NTSR2	0.00350218	Shared protein domains	PFAM
SSTR2	GRPR	0.00347244	Shared protein domains	PFAM
EDNRB	CHRM4	0.00347793	Shared protein domains	PFAM
EDNRB	CNR1	0.00354377	Shared protein domains	PFAM
EDNRB	GNRHR	0.00354377	Shared protein domains	PFAM
EDNRB	NTSR1	0.00354377	Shared protein domains	PFAM
EDNRB	XCR1	0.00354377	Shared protein domains	PFAM
EDNRB	C5AR1	0.00354377	Shared protein domains	PFAM
EDNRB	NPY1R	0.00354377	Shared protein domains	PFAM
EDNRB	P2RY10	0.00354377	Shared protein domains	PFAM
EDNRB	HCRTR2	0.00365786	Shared protein domains	PFAM
EDNRB	MTNR1A	0.00354377	Shared protein domains	PFAM
EDNRB	P2RY6	0.00354377	Shared protein domains	PFAM
EDNRB	HCRTR1	0.00354377	Shared protein domains	PFAM
EDNRB	NMBR	0.00354377	Shared protein domains	PFAM
EDNRB	OPRK1	0.00354377	Shared protein domains	PFAM
EDNRB	TACR3	0.00354377	Shared protein domains	PFAM
EDNRB	OPRD1	0.00354377	Shared protein domains	PFAM
EDNRB	CCR7	0.00346499	Shared protein domains	PFAM
EDNRB	ACKR4	0.00354377	Shared protein domains	PFAM
EDNRB	NPY4R	0.00354377	Shared protein domains	PFAM
EDNRB	MTNR1B	0.00354377	Shared protein domains	PFAM
EDNRB	CXCR5	0.00354377	Shared protein domains	PFAM
EDNRB	NTSR2	0.00354377	Shared protein domains	PFAM
EDNRB	GRPR	0.00351368	Shared protein domains	PFAM
EDNRB	SSTR2	0.00350218	Shared protein domains	PFAM
