# Supplementary material for: Activation of CCL21-GPR174/CCR7 on cardiac fibroblasts underlies myocardial ischemia/reperfusion injury
Source: Front Genet. 2022 Sep 9;13:946524. doi: 10.3389/fgene.2022.946524 (PMC9505909; doi:10.3389/fgene.2022.946524)
Supplement: Supplementary file 13 [file Table8.xlsx]

## Sheet: genemania-functions
Function	FDR	Genes in network	Genes in genome
G-protein coupled receptor activity	3.68416e-21	19	224
G-protein coupled peptide receptor activity	4.87312e-12	10	70
peptide receptor activity	4.87312e-12	10	71
behavior	1.82223e-11	13	228
G-protein coupled receptor signaling pathway, coupled to cyclic nucleotide second messenger	1.9836e-11	11	125
hormone activity	3.21937e-10	8	45
positive regulation of leukocyte chemotaxis	2.54919e-06	6	45
cell chemotaxis	6.24068e-06	8	157
positive regulation of leukocyte migration	6.24068e-06	6	54
regulation of leukocyte chemotaxis	6.24068e-06	6	55
leukocyte chemotaxis	8.93465e-06	7	106
positive regulation of chemotaxis	1.5988e-05	6	66
cellular calcium ion homeostasis	1.79081e-05	8	188
neutrophil migration	2.05154e-05	5	36
calcium ion homeostasis	2.05154e-05	8	194
regulation of leukocyte migration	2.05154e-05	6	75
neutrophil chemotaxis	2.05154e-05	5	36
cellular divalent inorganic cation homeostasis	2.05154e-05	8	197
positive regulation of behavior	2.05154e-05	6	72
positive regulation of cytosolic calcium ion concentration	2.05154e-05	7	131
positive regulation of response to external stimulus	2.05154e-05	7	131
divalent inorganic cation homeostasis	2.07986e-05	8	205
digestion	2.30899e-05	6	78
cytosolic calcium ion homeostasis	2.44809e-05	7	137
myeloid leukocyte migration	2.87574e-05	6	82
regulation of chemotaxis	4.53284e-05	6	89
granulocyte chemotaxis	7.32456e-05	5	49
blood circulation	8.1917e-05	7	167
granulocyte migration	9.24586e-05	5	52
cellular metal ion homeostasis	0.000107446	8	264
regulation of behavior	0.000108325	6	106
vasoconstriction	0.000139804	4	23
cellular cation homeostasis	0.000170498	8	284
metal ion homeostasis	0.000184049	8	288
cellular ion homeostasis	0.000198534	8	292
positive regulation of cell migration	0.000209826	7	199
positive regulation of cell motility	0.000241405	7	204
positive regulation of cellular component movement	0.000276738	7	209
positive regulation of locomotion	0.000306348	7	213
chemokine-mediated signaling pathway	0.000490197	4	33
circulatory system process	0.000490197	7	230
leukocyte migration	0.000490197	7	231
neuropeptide signaling pathway	0.000534693	4	34
regulation of anatomical structure size	0.000615521	6	151
positive regulation of neutrophil chemotaxis	0.000806165	3	11
positive regulation of neutrophil migration	0.000806165	3	11
positive regulation of heart contraction	0.000806165	3	11
adenylate cyclase-inhibiting G-protein coupled receptor signaling pathway	0.000806165	4	38
adenylate cyclase-modulating G-protein coupled receptor signaling pathway	0.00086593	5	90
smooth muscle contraction	0.000896884	4	40
phospholipase C-activating G-protein coupled receptor signaling pathway	0.000972686	4	41
regulation of blood vessel size	0.00123801	4	44
positive regulation of granulocyte chemotaxis	0.00123801	3	13
regulation of tube size	0.00123801	4	44
regulation of neutrophil migration	0.00189296	3	15
regulation of neutrophil chemotaxis	0.00189296	3	15
inositol phosphate-mediated signaling	0.00228516	3	16
vascular process in circulatory system	0.00372696	4	59
neuropeptide receptor activity	0.00380128	3	19
G-protein coupled receptor binding	0.00445789	5	131
regulation of granulocyte chemotaxis	0.00502978	3	21
chemokine activity	0.00656786	3	23
regulation of systemic arterial blood pressure by hormone	0.00737483	3	24
activation of Ras GTPase activity	0.00823597	3	25
regulation of systemic arterial blood pressure mediated by a chemical signal	0.010279	3	27
sequestering of calcium ion	0.0126047	3	29
feeding behavior	0.0137735	3	30
cytokine activity	0.0148183	4	87
chemokine receptor binding	0.0162853	3	32
lymphocyte migration	0.024941	3	37
sequestering of metal ion	0.0288272	3	39
calcium ion transport	0.0307979	5	204
endocrine process	0.035046	3	42
divalent metal ion transport	0.0358845	5	212
divalent inorganic cation transport	0.0361278	5	213
regulation of systemic arterial blood pressure	0.0361278	3	43
neurotransmitter receptor activity	0.038205	3	44
regulation of heart rate	0.0430864	3	46
regulation of antigen processing and presentation	0.0595087	2	10
pseudopodium assembly	0.069967	2	11
positive regulation of glycoprotein biosynthetic process	0.069967	2	11
response to prostaglandin E	0.069967	2	11
positive regulation of MAPK cascade	0.070056	5	251
regulation of sequestering of calcium ion	0.0739757	3	57
negative regulation of sequestering of calcium ion	0.0739757	3	57
release of sequestered calcium ion into cytosol	0.0739757	3	57
positive regulation of T cell migration	0.0781188	2	12
pseudopodium organization	0.0781188	2	12
T cell chemotaxis	0.089145	2	13
response to prostaglandin	0.089145	2	13
CCR chemokine receptor binding	0.089145	2	13
